# Supplementary material for: Analysis of Genes Involved in Ulcerative Colitis Activity and Tumorigenesis Through Systematic Mining of Gene Co-expression Networks
Source: Front Physiol. 2019 May 31;10:662. doi: 10.3389/fphys.2019.00662 (PMC6554330; doi:10.3389/fphys.2019.00662)
Supplement: Supplementary file 1 [file Table_1.xls]

## Sheet: Sheet1
Table S1	Annotated genes	GPL570 annotated	GPL6244 annotated	Co-annotated
		OR51B5	A1BG	ZZZ3
		DAOA-AS1	A2M	ZZEF1
		AQP11	NAT1	ZYX			The microarray information of included datasets.
		IFNL1	NAT2	ZYG11B			S1: Table 1. The microarray information of included datasets.
		IFNL2	SERPINA3	ZYG11A
		LINC00515	AADAC	ZXDC			Datasets	Platform	Contributor	Samples				Total
		LOC280665	AAMP	ZXDB						Normal	UC inactive	UC active	Adenocarcinoma
		WFDC10B	AANAT	ZXDA			GSE31106	GPL1261	Tang et al	3	NA	3	3	9
		C11orf31	AARS	ZWINT			GSE13367	GPL570	Bjerrum et al	20	18	14	NA	54
		DAOA	ABAT	ZWILCH			GSE38713	GPL570	Planell et al	13	8	22	NA	43
		PGBD2	ABCA1	ZW10			GSE16879	GPL570	Arijs et al	6	NA	43	NA	49
		GPR110	ABCA2	ZUFSP			GSE48958	GPL6244	Van der et al	8	6	7	NA	21
		LINC00307	ABCA3	ZSWIM8			GSE75214	GPL6244	Arijs et al	11	23	85	NA	119
		D21S2090E	ABCB7	ZSWIM6			GSE4183	GPL570	Györffy et al	8	NA	15	30	53
		D21S2088E	ABCF1	ZSWIM5			GSE37283	GPL13158	Pekow et al	5	4	NA	11	20
		NAP1L5	ABCA4	ZSWIM4
		NPSA	ABL1	ZSWIM3			Supple:
		RGL4	AOC1	ZSWIM2			GSE13367: Remove 2 collagen colitis sample
		NPAS4	ABL2	ZSWIM1			GSE38713: All sample included
		MDGA1	ABO	ZSCAN9			GSE16879: 133 sample in this dataset(91 colon and 42 ileum samples); we've included 43 before infliximab treatment colon samples,
		HS6ST3	ABR	ZSCAN5A				and 6 control samples. (49 sample included for this study)
		PHF2P1	ACAA1	ZSCAN4
		BEST4	ACACA	ZSCAN32			GSE48958: All sample included
		MAGI2-IT1	ACACB	ZSCAN31			GSE75214: 78 ileum samples excluded
		LINC00094	ACADL	ZSCAN30			GSE4183: Tumorigenesis genes exploration from colonic biopsies of 15 patients with CRC, 15 with adenoma, 15 with IBD and 8 healthy normal controls.
		SEC14L3	ACADM	ZSCAN29			GSE37283: Human validation; Patients with UC harboring remote neoplastic lesions
		DGCR7	ACADS	ZSCAN26			GSE31106: Mice validation; Remove the samples of low/high grade dysplasia.
		OFCC1	ACADSB	ZSCAN25
		NPHP4	ACADVL	ZSCAN23
		STEAP2	ACAT1	ZSCAN22
		TIPRL	ACAT2	ZSCAN21
		FDCSP	ASIC2	ZSCAN20
		PYDC1	ASIC1	ZSCAN2
		PRSS33	ACHE	ZSCAN18
		MAGI3	ACLY	ZSCAN16
		CYP4X1	ACO1	ZSCAN12
		FAM205A	ACR	ZSCAN10
		IL4I1	ACO2	ZSCAN1
		TAS2R50	ACOX1	ZRSR2
		TAS2R19	ACP1	ZRANB3
		TAS2R45	ACP2	ZRANB2
		TAS2R41	ACP5	ZRANB1
		TAS2R40	ACPP	ZPR1
		TAS2R39	ACRV1	ZPLD1
		MDS2	ACTA1	ZPBP2
		BOD1L1	ACTA2	ZPBP
		ASPM	ACTB	ZP4
		MRGPRX1	ACTC1	ZP2
		WFDC9	ACTG1	ZP1
		WFDC11	ACTG2	ZNRF4
		TMIE	ACTN4	ZNRF3
		DSCR10	ACTL6A	ZNRF2P1
		NALCN	ACTN1	ZNRF2
		SGMS1	ACTN2	ZNRF1
		HSPA12A	ACTN3	ZNRD1
		NCR3	ACVR1	ZNHIT6
		ALS2CL	ACVR1B	ZNHIT3
		SVIP	ACVR2A	ZNHIT2
		ANKS4B	ACVR2B	ZNHIT1
		C2orf72	ACVRL1	ZNFX1
		TAB3	ACY1	ZNF99
		LOC257396	ACYP1	ZNF93
		SNX33	ACYP2	ZNF92
		LINC01366	ADA	ZNF91
		UTS2B	ADAM8	ZNF90
		KLHL34	ADAM10	ZNF880
		CCDC96	ADAR	ZNF879
		SHPRH	ADARB1	ZNF876P
		DSCR9	ADARB2	ZNF865
		NEGR1	ADCY1	ZNF862
		C1orf192	ADCY2	ZNF852
		C9orf43	ADCY3	ZNF850
		RNF214	ADCY5	ZNF85
		LOC257152	ADCY6	ZNF844
		GCSAM	ADCY7	ZNF843
		ARHGAP30	ADCY8	ZNF84
		ZNF683	ADCY9	ZNF839
		PLCXD2	ADCYAP1	ZNF837
		CATSPERD	ADCYAP1R1	ZNF836
		C1orf101	ADD1	ZNF835
		FRMD3	ADD2	ZNF831
		TINCR	ADD3	ZNF830
		SERINC5	PLIN2	ZNF83
		SUN3	ADH1A	ZNF829
		HEATR9	ADH1B	ZNF827
		KANK3	ADH1C	ZNF826P
		NPB	ADH4	ZNF823
		C10orf67	ADH6	ZNF821
		WDR72	ADH7	ZNF818P
		MAP7D2	ADK	ZNF814
		GLIPR1L1	ADM	ZNF813
		MAMDC2	ADORA1	ZNF81
		NUTM1	ADORA2B	ZNF808
		CXorf23	ADPRH	ZNF805
		LYSMD2	PARP1	ZNF804B
		TCERG1L	PARP4	ZNF804A
		TMEM151A	ADRA1D	ZNF800
		MFSD8	ADRA1B	ZNF80
		ST6GALNAC3	ADRA1A	ZNF8
		SCML4	ADRA2A	ZNF793
		LINC00521	ADRA2B	ZNF792
		EML3	ADRA2C	ZNF791
		GK5	ADRB1	ZNF79
		LMNTD2	ADRB2	ZNF787
		CCDC110	ADRB3	ZNF786
		NATD1	GRK2	ZNF785
		NUDT14	GRK3	ZNF784
		NAPSB	ADSL	ZNF782
		STEAP1B	ADSS	ZNF781
		CDRT15L2	AP2A1	ZNF780B
		HMCN2	AP2A2	ZNF780A
		TMEM196	AP1B1	ZNF778
		SYCE2	AP2B1	ZNF777
		COL6A5	AP1G1	ZNF776
		ZNF549	AEBP1	ZNF775
		C12orf79	AES	ZNF771
		ANKRD31	CRISP1	ZNF770
		PAN3	AFG3L1P	ZNF77
		SYT14	AFM	ZNF767P
		ADAM5	AFP	ZNF766
		CNEP1R1	AGA	ZNF764
		BCL6B	ACAN	ZNF763
		C3orf43	AGER	ZNF76
		PRR24	AGL	ZNF75D
		PDZD9	AGRP	ZNF75A
		TCTEX1D2	JAG1	ZNF750
		NPNT	AGT	ZNF749
		PCSK9	AGTR1	ZNF747
		LOC255654	AGTR2	ZNF746
		COL24A1	APLNR	ZNF740
		HIST1H2BA	AGXT	ZNF74
		ELMOD2	NR0B1	ZNF738
		TOLLIP-AS1	AHCY	ZNF732
		RNF144B	AHR	ZNF721
		TBX5-AS1	AHSG	ZNF718
		RASGEF1C	AIF1	ZNF717
		LINC00935	AIM1	ZNF713
		ZNF718	AK1	ZNF711
		TCP11L2	AK2	ZNF710
		MBLAC1	AK4	ZNF71
		NUP210P1	AKT1	ZNF709
		MYADML2	AKT2	ZNF708
		LRRC57	ALAD	ZNF706
		MCOLN2	ALAS2	ZNF704
		TXNDC8	ALB	ZNF703
		CSNK1G2-AS1	ALCAM	ZNF702P
		PLA2G4F	ABCD1	ZNF701
		LOC255177	ALDH1A1	ZNF700
		LINC01018	ALDH2	ZNF70
		IGFBP7-AS1	ALDH3A1	ZNF7
		C4orf22	ALDH1B1	ZNF697
		TMCO4	ALDH1A3	ZNF696
		CCDC108	ALDH3B1	ZNF691
		CASC2	ALDH3B2	ZNF689
		C19orf26	ALDH9A1	ZNF688
		TMEM86B	ALDH3A2	ZNF687
		LINC00957	ABCD2	ZNF684
		MPV17L	ALDOA	ZNF683
		LINC00879	ALDOAP2	ZNF682
		CALHM1	ALDOB	ZNF681
		REXO1L1P	ALDOC	ZNF680
		MORN5	AKR1B1	ZNF678
		ZDHHC23	ALOX12	ZNF677
		TMEM256	ALOX5	ZNF675
		NAALADL2	ALOX5AP	ZNF674
		C8orf46	ALOX12B	ZNF672
		LYG2	ALOX12P2	ZNF671
		LINC00925	ALOX15	ZNF670
		LPCAT4	ALOX15B	ZNF669
		C11orf86	ALPL	ZNF668
		SLC41A1	ALPP	ZNF667-AS1
		PROSER2	ALPPL2	ZNF667
		MCM9	ALX3	ZNF665
		ZDHHC24	AMBN	ZNF663P
		LINC00710	AMBP	ZNF662
		PHYHD1	AMD1	ZNF660
		TBC1D28	AMELX	ZNF655
		AKNAD1	AMELY	ZNF654
		CNIH2	AMFR	ZNF653
		LCORL	AMH	ZNF652
		BPIFC	AMHR2	ZNF649
		FAM26E	AMPD1	ZNF646
		RNF169	AMPD2	ZNF645
		TSGA10IP	AMPD3	ZNF644
		TTLL10	AMPH	ZNF641
		FBXO33	BIN1	ZNF639
		CXorf58	ANGPT1	ZNF638
		NIFK-AS1	ANGPT2	ZNF630
		SNX32	ANK1	ZNF629
		EHBP1L1	ANK2	ZNF628
		SSSCA1-AS1	ANK3	ZNF626
		LINC01342	ANPEP	ZNF624
		BRWD3	SLC25A4	ZNF623
		LOC254057	SLC25A5	ZNF622
		LRRC43	SLC25A6	ZNF621
		UBN2	ANXA1	ZNF620
		METAP1D	ANXA2	ZNF619
		LOC254028	ANXA2P1	ZNF618
		METTL20	ANXA2P2	ZNF616
		ASPHD1	ANXA2P3	ZNF615
		KCTD13	ANXA3	ZNF614
		SFTA3	ANXA4	ZNF613
		CACNA1G-AS1	ANXA5	ZNF611
		RALGAPA1	ANXA6	ZNF610
		YTHDF3	ANXA7	ZNF609
		C20orf166-AS1	ANXA11	ZNF608
		ZDHHC20	ANXA13	ZNF607
		MSRB3	AOAH	ZNF606
		LOC253805	AOC2	ZNF605
		CERS6	AOX1	ZNF600
		WDR27	APAF1	ZNF599
		EBF3	NUDT2	ZNF598
		GNN	APOF	ZNF597
		ANKRD18A	APBA1	ZNF596
		ZNF620	APBA2	ZNF594
		GPATCH11	APBB1	ZNF593
		LOC253573	APBB2	ZNF592
		CADM2	APC	ZNF589
		LCLAT1	APCS	ZNF587
		SLC25A30	AIRE	ZNF586
		ZBTB38	APEH	ZNF585B
		IPMK	APEX1	ZNF585A
		ZNF503-AS1	BIRC2	ZNF584
		RICTOR	BIRC3	ZNF583
		SERHL2	XIAP	ZNF582
		EPHX4	BIRC5	ZNF581
		PRR14L	APLP1	ZNF580
		LINC00612	APLP2	ZNF579
		LOC253044	APOA1	ZNF578
		PSMD5-AS1	APOA2	ZNF577
		HCG27	APOA4	ZNF576
		TECRL	APOB	ZNF575
		HEPACAM2	APOBEC1	ZNF574
		FNDC5	APOC1	ZNF573
		STXBP4	AQP8	ZNF572
		NEIL2	APOC3	ZNF571
		ZNF396	APOD	ZNF570
		TMEM9	APOE	ZNF57
		IL27	APOH	ZNF569
		SPESP1	APP	ZNF568
		STH	APRT	ZNF567
		NPCDR1	KLK3	ZNF566
		POLR2J2	FAS	ZNF565
		LINC00314	FASLG	ZNF564
		LINC00315	SHROOM2	ZNF563
		PELI3	AQP2	ZNF562
		STAC3	AQP3	ZNF560
		FLJ13773	AQP4	ZNF558
		C21orf91-OT1	AQP5	ZNF557
		LACE1	AQP6	ZNF556
		RNASEH1	AQP7	ZNF555
		SLC17A8	AQP9	ZNF554
		CDC26	AR	ZNF552
		GAS2L2	ABCC6	ZNF551
		CNOT6L	ARAF	ZNF550
		TXLNGY	ARCN1	ZNF549
		TTTY7	TRIM23	ZNF548
		TTTY10	AREG	ZNF546
		ATP6V1C2	ARF1	ZNF544
		ATP6V0D2	ARF3	ZNF543
		DEFB125	ARF4	ZNF542P
		DEFB124	ARL4D	ZNF541
		DEFB123	ARF5	ZNF540
		DEFB122	ARF6	ZNF536
		DEFB121	ARG1	ZNF532
		DEFB119	ARG2	ZNF530
		DEFB114	RHOA	ZNF529
		DEFB108B	RHOB	ZNF528
		CNPY4	RHOC	ZNF527
		VGLL2	RND3	ZNF526
		MS4A6E	RHOG	ZNF524
		SPDYA	ARHGAP1	ZNF521
		Igk	ARHGAP4	ZNF519
		MAPK15	ARHGAP5	ZNF518B
		SEMA3D	ARHGAP6	ZNF518A
		ZNRF2	ARHGDIA	ZNF517
		CCDC129	ARHGDIB	ZNF516
		SLC29A4	ARHGDIG	ZNF514
		NYAP1	RHOH	ZNF513
		FERD3L	ARL1	ZNF512B
		TMEM130	PHOX2A	ZNF512
		FAM217A	ARL3	ZNF510
		NKAPL	ARNT	ZNF507
		ZSCAN23	ARNTL	ZNF506
		SCUBE3	ARR3	ZNF503-AS2
		LHFPL5	ARRB1	ZNF503
		PXT1	ARRB2	ZNF502
		KCTD20	ARSA	ZNF501
		UNC5CL	ARSB	ZNF500
		TSPO2	STS	ZNF493
		GPR111	ARSD	ZNF492
		FAM83B	ARSE	ZNF491
		SLC35F1	ARSF	ZNF488
		RFX6	ART1	ZNF486
		GPRC6A	ART3	ZNF485
		HS3ST5	ART4	ZNF484
		GPR97	ARVCF	ZNF483
		LNX2	ASAH1	ZNF480
		BEND7	ASCL1	ZNF48
		CDHR3	ASCL2	ZNF474
		ATXN7L1	ASGR1	ZNF473
		NAPEPLD	ASGR2	ZNF471
		FBXL13	ASIP	ZNF470
		FAM185A	ASL	ZNF469
		KIAA1324L	ASNA1	ZNF468
		RSBN1L	ASNS	ZNF462
		SRRM3	ASPA	ZNF461
		PRR15	ASPH	ZNF460
		MTURN	ASS1	ZNF451
		DKFZP586I1420	ASTN1	ZNF45
		TMED4	SERPINC1	ZNF449
		DKFZp434L192	ZFHX3	ZNF446
		VSTM2A	ATF1	ZNF445
		THSD7A	ATF3	ZNF444
		CCZ1B	ATF4	ZNF443
		DAGLB	ATIC	ZNF442
		LOC221946	ATM	ZNF441
		MMD2	RERE	ZNF440
		FOXK1	ATOH1	ZNF44
		SDK1	ATOX1	ZNF439
		BRAT1	ATP1A1	ZNF436
		GPC2	ATP1A2	ZNF432
		PPP1R35	ATP1A3	ZNF431
		JAZF1	ATP12A	ZNF430
		HOXA11-AS	ATP1A4	ZNF43
		SP8	ATP1B1	ZNF429
		TWISTNB	ATP1B2	ZNF428
		PRPS1L1	ATP1B3	ZNF426
		LOC221814	ATP2A1	ZNF425
		VWDE	ATP2A2	ZNF423
		FAM200A	ATP2A3	ZNF420
		ZSCAN25	ATP2B1	ZNF419
		SERPINB9P1	ATP2B2	ZNF418
		PXDC1	ATP2B3	ZNF417
		LINC00518	ATP2B4	ZNF416
		SYCP2L	ATP4A	ZNF415
		SMIM13	ATP4B	ZNF414
		PHACTR1	ATP5A1	ZNF41
		RNF182	ALDH7A1	ZNF408
		RBM24	ATP5B	ZNF407
		KDM1B	ATP5C1	ZNF404
		ZSCAN12P1	ATP5D	ZNF398
		C6orf136	ATP5F1	ZNF397
		ZBTB12	ATP5G1	ZNF396
		ZBTB9	ATP5G2	ZNF395
		LEMD2	ATP5G3	ZNF394
		C6orf1	ATP5I	ZNF391
		ARMC12	ATP5J	ZNF385D
		C6orf89	ATP6V1A	ZNF385C
		PI16	ATP6V1B1	ZNF385B
		FGD2	ATP6V1B2	ZNF385A
		TMEM217	ATP6V0C	ZNF384
		KIF6	ATP6V1C1	ZNF383
		OARD1	ATP6V1E1	ZNF382
		ADCY10P1	ATP6V0B	ZNF37BP
		TREML5P	ATP6V0A1	ZNF367
		LRRC73	ATP6AP1	ZNF366
		RSPH9	ATP7A	ZNF365
		C6orf223	ATP5O	ZNF362
		SPATS1	ATP7B	ZNF358
		TDRD6	ATR	ZNF354C
		GPR116	ATRX	ZNF354B
		GPR115	KIF1A	ZNF354A
		OPN5	AUH	ZNF350
		BEND6	AUP1	ZNF35
		TBC1D32	AVP	ZNF347
		FAM162B	AVPR1A	ZNF346
		ZUFSP	AVPR1B	ZNF345
		FAM26D	AVPR2	ZNF343
		NT5DC1	AXL	ZNF341
		LOC221272	AZGP1	ZNF34
		AK9	AZU1	ZNF33B
		LINC00305	B2M	ZNF33A
		CES5A	BAAT	ZNF337
		PRSS54	BACH1	ZNF335
		GPR114	BAD	ZNF334
		CPNE2	BAG1	ZNF333
		SPATA13	BAGE	ZNF331
		MICU2	ADGRB1	ZNF330
		SKA3	ADGRB2	ZNF329
		N6AMT2	ADGRB3	ZNF326
		LOC221122	BAK1	ZNF324B
		ALKBH3	NKX3-2	ZNF324
		HNRNPUL2	BARD1	ZNF322
		LRRN4CL	BAX	ZNF320
		ARL5B	BBS1	ZNF32
		NSUN6	BBS2	ZNF319
		SLC39A12	BBS4	ZNF318
		FAM171A1	BCAT1	ZNF317
		UCMA	BCAT2	ZNF316
		JMJD1C	BCHE	ZNF311
		REEP3	BCKDHA	ZNF304
		RASGEF1A	BCKDHB	ZNF302
		ZNF485	CCND1	ZNF300P1
		HNRNPA3	BCL2	ZNF300
		TMEM72-AS1	BCL2A1	ZNF30
		C10orf25	BCL2L1	ZNF3
		43532	BCL3	ZNF29P
		FAM13C	BCL6	ZNF295-AS1
		SLC16A9	BCL7A	ZNF292
		ZEB1-AS1	BCL9	ZNF287
		ZNF438	TNFRSF17	ZNF284
		WAC-AS1	HCN2	ZNF283
		BC019672 /// USP32P2	OPN1SW	ZNF282
		RNF152	BCR	ZNF281
		LRRC63	BCS1L	ZNF280C
		CCDC89	BDH1	ZNF280B
		FAM181B	BDKRB1	ZNF280A
		TIGD3	BDKRB2	ZNF28
		OAF	BDNF	ZNF277
		OTUD1	CFB	ZNF276
		ATOH7	BFSP1	ZNF275
		DOK6	BGN	ZNF274
		CCDC11	CEACAM1	ZNF273
		SKA1	BHMT	ZNF268
		FAM124A	BICD1	ZNF267
		DLEU7	BID	ZNF266
		SPERT	BIK	ZNF264
		LOC220077	PRDM1	ZNF260
		LRTOMT	BLK	ZNF26
		SHANK2-AS3	BLM	ZNF257
		ORAOV1	BLMH	ZNF256
		CCDC83	CXCR5	ZNF254
		DDIAS	BLVRA	ZNF253
		PPP1R32	BLVRB	ZNF252P-AS1
		CYB561A3	BNC1	ZNF252P
		VWCE	BMP1	ZNF251
		MS4A15	BMP2	ZNF250
		OOSP2	BMP4	ZNF25
		PATL1	BMP7	ZNF248
		MPEG1	BMP8B	ZNF24
		GLYATL2	BMPR1A	ZNF239
		SPATA19	BMPR1B	ZNF236
		TPCN2	BMPR2	ZNF235
		MRPL21	BMX	ZNF234
		TMEM136	POLR3D	ZNF233
		TBCEL	BNIP1	ZNF232
		SLC37A2	BNIP2	ZNF230
		TMEM218	BNIP3	ZNF23
		HYLS1	BNIP3L	ZNF227
		C11orf45	BOK	ZNF226
		TBATA	DST	ZNF225
		RTKN2	FOXL2	ZNF224
		CCNY	BPGM	ZNF221
		GJD4	BPHL	ZNF22
		ZNF25	BPI	ZNF219
		TYSND1	BRCA1	ZNF217
		C10orf35	BRCA2	ZNF215
		STOX1	BRDT	ZNF214
		PROSER2-AS1	ZFP36L1	ZNF213
		UNC5B	ZFP36L2	ZNF212
		LOC219690	BRS3	ZNF211
		LOC219688	BSG	ZNF208
		ARMC3	BST1	ZNF207
		ENKUR	BST2	ZNF205
		ZCCHC24	BTC	ZNF204P
		TMEM26	BTD	ZNF202
		C10orf107	KLF9	ZNF200
		FOLH1B	KLF5	ZNF2
		ZNF804B	BTF3	ZNF197
		C7orf62	BTF3P11	ZNF195
		MED19	BTG1	ZNF19
		YPEL4	BTK	ZNF189
		SMTNL1	BTN1A1	ZNF185
		LRRC55	BUB1	ZNF184
		OR5AK4P	BUB1B	ZNF182
		GSX1	BYSL	ZNF180
		MTIF3	TSPO	ZNF18
		PLAC9	C1QBP	ZNF175
		TMEM254-AS1	SERPING1	ZNF174
		USP12	ERC2-IT1	ZNF17
		ATAD3C	C1QA	ZNF169
		AMER2	C1QB	ZNF165
		SAMD9L	C1QC	ZNF160
		TRY2P	C1R	ZNF16
		SFTA1P	C1S	ZNF157
		DHRSX	C2	ZNF155
		C6orf163	C3	ZNF154
		SLC36A1	C3AR1	ZNF148
		AQPEP	C4BPA	ZNF146
		TRIML2	C4BPB	ZNF143
		KIAA2018	CAPN5	ZNF142
		SENP5	C5	ZNF140
		C3orf58	C5AR1	ZNF14
		C2orf69	C6	ZNF138
		LINC00116	C7	ZNF137P
		AMER3	C8A	ZNF136
		SLC44A5	C8B	ZNF135
		HIPK1	C8G	ZNF134
		NLRP11	OSGIN2	ZNF133
		PDILT	C9	ZNF132
		CERS3	VPS51	ZNF124
		ANO5	MRPL49	ZNF121
		TMEM31	ZNHIT2	ZNF12
		VMA21	MPPED2	ZNF117
		ZNF449	MYRF	ZNF114
		DDX26B	TMEM258	ZNF112
		NRK	DAGLA	ZNF107
		ZCCHC5	GAS8-AS1	ZNF106
		SLC25A43	FMNL1	ZNF101
		CXorf24	LDLRAD4	ZNF100
		CT83	PTTG1IP	ZNF10
		SUSD3	C21orf2	ZMYND8
		ANKS6	TMEM50B	ZMYND19
		LINC00537	MPPED1	ZMYND15
		CCDC107	CA1	ZMYND12
		FAM219A	CA2	ZMYND11
		NAIF1	CA3	ZMYND10
		CCDC171	CA4	ZMYM6
		C9orf72	CA5A	ZMYM5
		C9orf91	CA6	ZMYM4
		LGI3	CA7	ZMYM3
		ERICH5	CA8	ZMYM2
		ADAM32	CA9	ZMYM1
		HTRA4	CA11	ZMPSTE24
		C8orf74	CA12	ZMIZ2
		PRSS55	CACNA1A	ZMIZ1
		R3HCC1	CACNA1B	ZMAT5
		TUBB	CACNA1C	ZMAT4
		TSNARE1	CACNA1D	ZMAT3
		ADCK5	CACNA1E	ZMAT2
		TMEM184A	CACNA1F	ZMAT1
		C7orf33	CACNA1S	ZKSCAN8
		PAXIP1-AS1	DDR1	ZKSCAN7
		KHDRBS2	CACNA2D1	ZKSCAN5
		TCTE1	CACNB1	ZKSCAN4
		OSTCP1	CACNB2	ZKSCAN3
		STK32A	CACNB3	ZKSCAN2
		CMYA5	CACNB4	ZKSCAN1
		GAPT	CACNG1	ZIM3
		C5orf27	SLC25A20	ZIK1
		CCDC125	CAD	ZIC5
		LOC202181	CALB1	ZIC4
		RANBP3L	CALB2	ZIC3
		DNAJC18	S100G	ZIC2
		SPATA24	CALCA	ZIC1
		LOC202025	CALCB	ZHX3
		TAPT1-AS1	CALCR	ZHX2
		TAPT1	CALD1	ZGRF1
		PRIMPOL	CALM1	ZG16B
		RWDD4	CALM2	ZG16
		TMEM192	CALML3	ZFYVE9
		SMIM14	CALR	ZFYVE28
		TMEM154	CALU	ZFYVE27
		TIGD4	CAMK4	ZFYVE26
		SLC10A4	CAMK2A	ZFYVE19
		C4orf46	CAMK2B	ZFYVE16
		AADACP1	CAMK2D	ZFYVE1
		TIGIT	CAMK2G	ZFY
		DENND6A	CAMLG	ZFX
		PDE12	CAMP	ZFR2
		DNAH12	CANX	ZFR
		LINC00870	CAPG	ZFPM2
		STT3B	CAPN1	ZFPM1
		PTPLB	CAPN2	ZFPL1
		ZSCAN4	CAPNS1	ZFP92
		ZNF584	CAPN6	ZFP90
		ZBTB7C	CAPS	ZFP82
		DLGAP1-AS3	CAPZA1	ZFP69B
		RAB12	CAPZA2	ZFP69
		FBXO15	CAST	ZFP64
		SPNS3	CAPZB	ZFP62
		RDM1	CARS	ZFP57
		UNC13D	CASP1	ZFP42
		TRIM65	CASP2	ZFP41
		AMZ2P1	CASP3	ZFP37
		SLC39A11	CASP4	ZFP36L2
		LRRC45	CASP5	ZFP36L1
		STRA13	CASP6	ZFP36
		C17orf74	CASP7	ZFP30
		LYRM9	CASP8	ZFP3
		SAMD14	CASP9	ZFP28
		ZNF385C	CASP10	ZFP2
		ARHGAP27	CASQ1	ZFP14
		PLD6	CASQ2	ZFP1
		FLCN	CASR	ZFHX4
		CENPV	CAT	ZFHX3
		TVP23C	CAV1	ZFHX2
		DHRS7C	CAV3	ZFC3H1
		CEP112	RUNX2	ZFAT
		GABRR3	RUNX1	ZFAS1
		MUC20	RUNX1T1	ZFAND6
		KLHDC8B	CBFA2T3	ZFAND5
		FBXO45	RUNX3	ZFAND4
		SLC51A	CBFB	ZFAND3
		RPL22L1	SERPINA6	ZFAND2B
		DHFRL1	CBL	ZFAND2A
		ARL13B	CBLB	ZFAND1
		LIPH	CBLN1	ZER1
		KCTD6	SERPINH1	ZEB2
		C3orf67	CBR1	ZDHHC9
		LOC200830	CBR3	ZDHHC8P1
		LOC200772	CCIN	ZDHHC8
		TIGD1	KYAT1	ZDHHC7
		SPRED2	CCK	ZDHHC6
		TMEM17	CCKAR	ZDHHC5
		KRTCAP3	CCKBR	ZDHHC4
		LOC200609	KRIT1	ZDHHC3
		PIKFYVE	CCNA2	ZDHHC24
		APLF	CCNB1	ZDHHC23
		ANKRD23	CCNC	ZDHHC22
		TEX37	CCND2	ZDHHC21
		GKN2	CCND3	ZDHHC20
		TET3	CCNE1	ZDHHC2
		ALMS1P	CCNF	ZDHHC19
		CREG2	CCNG1	ZDHHC17
		VWA3B	CCNG2	ZDHHC16
		PCDP1	CCNH	ZDHHC15
		APOBEC3F	CCNT1	ZDHHC14
		RNF215	CCNT2	ZDHHC13
		LINC00528	CCT6A	ZDHHC12
		LINC00656	CD1A	ZDHHC11
		IBA57	CD1B	ZDHHC1
		TMEM51-AS1	CD1C	ZDBF2
		CRTC2	CD1D	ZCWPW2
		KRTCAP2	CD1E	ZCWPW1
		SLFNL1	CD2	ZCRB1
		SPAG17	CD3D	ZCCHC9
		C1orf100	CD3E	ZCCHC8
		PLD5	CD3G	ZCCHC7
		TCTEX1D1	CD247	ZCCHC6
		TXLNA	CD4	ZCCHC5
		NUDT17	CD5	ZCCHC4
		CC2D1B	CD5L	ZCCHC3
		SLC5A9	CD6	ZCCHC24
		C1orf86	CD7	ZCCHC2
		CYP4Z1	CD8A	ZCCHC18
		TMEM61	CD8B	ZCCHC17
		TMEM201	CD9	ZCCHC14
		C1orf168	CD14	ZCCHC13
		LINC00466	CD19	ZCCHC12
		FAM76A	MS4A1	ZCCHC11
		ALG14	MS4A3	ZCCHC10
		ADM5	CD22	ZC4H2
		FAM129C	CD27	ZC3HC1
		ZNF626	CD28	ZC3HAV1L
		U2AF1L4	CD80	ZC3HAV1
		THAP8	CD86	ZC3H8
		CADM4	TNFRSF8	ZC3H7B
		GGN	TNFSF8	ZC3H7A
		NLRP7	CD33	ZC3H6
		ZNF585A	SIGLEC6	ZC3H4
		DAND5	CD34	ZC3H3
		ZNF627	CD36	ZC3H18
		MCEMP1	SCARB1	ZC3H15
		TTC21A	SCARB2	ZC3H14
		DZIP1L	CD37	ZC3H13
		LKAAEAR1	CD38	ZC3H12D
		ZNF48	ENTPD1	ZC3H12C
		NSMCE1	ENTPD2	ZC3H12B
		NLRC3	ENTPD6	ZC3H10
		CASP16	ENTPD3	ZC2HC1C
		EME2	ENTPD5	ZC2HC1B
		WDR90	CD40	ZC2HC1A
		ACSF3	CD40LG	ZBTB9
		ZNF778	CD44	ZBTB8OS
		MLKL	CD47	ZBTB7C
		FUK	CD48	ZBTB7B
		LDHD	CD53	ZBTB7A
		LINC00311	CD58	ZBTB6
		SNAI3-AS1	CD59	ZBTB5
		PATL2	CD63	ZBTB49
		UBR1	CD68	ZBTB48
		LCTL	CD69	ZBTB47
		MGC15885	CD70	ZBTB46
		GRAMD2	CD72	ZBTB45
		CT62	CD79A	ZBTB44
		DNM1P46	CD79B	ZBTB43
		FAM227B	CD81	ZBTB42
		C14orf183	ADGRE5	ZBTB41
		ADCY4	CD151	ZBTB40
		LINC00638	CDA	ZBTB4
		FAM24B	CDK1	ZBTB39
		PAOX	CDK11B	ZBTB38
		VSTM4	LRBA	ZBTB37
		METTL21C	CDC5L	ZBTB34
		ARID2	43715	ZBTB33
		ANO6	CDC6	ZBTB32
		DCP1B	CDC20	ZBTB3
		PIANP	CDC25A	ZBTB26
		FAM86A	CDC25B	ZBTB25
		CCER1	CDC25C	ZBTB24
		RMST	CDC27	ZBTB22
		FAM71C	CDC34	ZBTB21
		PLBD2	CDC42	ZBTB20
		MYRFL	CDH1	ZBTB2
		ZFC3H1	CDH2	ZBTB18
		C12orf77	CDH3	ZBTB17
		METTL7B	CDH4	ZBTB16
		DTX3	CDH5	ZBTB14
		AMN1	CDH6	ZBTB12
		DNAH10	CDH7	ZBTB11-AS1
		RILPL2	CDH8	ZBTB11
		KRT78	CDH9	ZBTB10
		IMMP1L	CDH10	ZBP1
		MPZL3	CDH11	ZBED9
		METTL15	CDH12	ZBED8
		PPAPDC1A	CDH13	ZBED6CL
		EMX2OS	CDH15	ZBED5
		ZNF367	CDH16	ZBED4
		AAED1	CDH17	ZBED3
		SDR16C5	CDH18	ZBED2
		LINC00189	CDK2	ZBBX
		SCAMP5	CDK4	ZAR1
		AGO4	CDK5	ZAP70
		AGO3	CDK6	ZAN
		CYS1	CDK7	ZAK
		KRT24	CDK9	ZADH2
		HIGD2A	CDKN1A	YY1AP1
		B3GNT6	CDKN1B	YY1
		PGAM5	CDKN1C	YWHAZ
		PLAC4	CDKN2A	YWHAQ
		ABHD3	CDKN2B	YWHAH
		POLR3H	CDKN2C	YWHAG
		PTCRA	CDKN2D	YWHAE
		SPTSSA	CDKN3	YWHAB
		FAM9C	CDO1	YTHDF3
		FAM9B	CDR1	YTHDF2
		FAM9A	CDR2	YTHDF1
		CLYBL	CDS1	YTHDC2
		ZNF675	CDSN	YTHDC1
		NS3BP	CD52	YRDC
		NLRP6	CDX1	YPEL5
		DSTNP2	CDX2	YPEL4
		RHOV	CDX4	YPEL3
		SPACA4	CLGN	YPEL2
		SYNPO2	CEACAM5	YPEL1
		ASXL1	CEBPA	YOD1
		ADAMTS19	CEBPB	YME1L1
		ZNF384	CEBPD	YKT6
		ANKRD24	CEBPE	YJEFN3
		ZNF721	CEBPG	YIPF6
		ZNF431	CEL	YIPF5
		PPP1R18	CELP	YIPF4
		KCNG3	CENPB	YIPF3
		GSX2	CENPC	YIPF2
		COX7B2	CENPE	YIPF1
		ADAMTS18	CENPF	YIF1B
		ADAMTS17	CES1	YIF1A
		ADAMTS16	CETN1	YES1
		ADAMTS15	CETN2	YEATS4
		NUDT10	CETN3	YEATS2
		PSORS1C2	CETP	YDJC
		PSORS1C1	CFL1	YBX3
		XAGE3	CFL2	YBX2
		COMMD6	CTSC	YBX1
		S100Z	CFTR	YBEY
		GPHA2	CGA	YARS2
		GIMAP1	CEACAM3	YARS
		HTR3C	CEACAM7	YAP1
		DHX36	CEACAM8	YAF2
		ACTL10	CEACAM4	YAE1D1
		CLEC4C	CHAD	XYLT2
		SSBP4	RCBTB2	XYLT1
		LINC00858	CHAT	XYLB
		PWWP2B	CHD1	XXYLT1
		C10orf91	CHD2	XRRA1
		OIT3	CHD3	XRN2
		FUT11	CHD4	XRN1
		C10orf128	AKR1C4	XRCC6
		FAM170B	CHEK1	XRCC5
		ARX	FOXN3	XRCC4
		ZCCHC12	CHGA	XRCC3
		TCEANC	CHGB	XRCC2
		CXorf22	CHI3L1	XRCC1
		FAM47B	CHI3L2	XPR1
		SPIN3	CHIT1	XPOT
		FAM46D	CHKA	XPO7
		ZNF169	CHM	XPO6
		ZNF883	CHML	XPO5
		GLIS3	CHN1	XPO4
		QSOX2	CHN2	XPO1
		TMEM252	CHRM1	XPNPEP3
		OLFML2A	CHRM2	XPNPEP2
		KCNV2	LYST	XPNPEP1
		STKLD1	CHRM3	XPC
		IDO2	CHRM4	XPA
		ZNF596	CHRM5	XKRX
		TMEM64	CHRNA1	XKR8
		SNX31	CHRNA2	XKR7
		COL22A1	CHRNA3	XKR6
		SLC30A8	CHRNA4	XKR4
		CNBD1	CHRNA5	XK
		ZNF800	CHRNA7	XIRP2
		PER4	CHRNB1	XIRP1
		BMPER	CHRNB2	XIAP
		ZNF467	CHRNB3	XG
		GIMAP7	CHRNB4	XDH
		PKD1L1	CHRND	XCR1
		CCDC71L	CHRNE	XCL1
		THAP5	CHRNG	XBP1
		DDX53	CHUK	XAGE-4
		CDC14C	CIDEA	XAGE3
		RNF133	CKB	XAGE2
		GALNTL5	CIRBP	XAF1
		ZNF92	CISH	XAB2
		C6orf118	TBCB	WWTR1
		DACT2	CKM	WWP2
		TXLNB	CKMT2	WWP1
		OLIG3	ERCC8	WWOX
		LCA5	CKS1B	WWC3
		PRSS35	CKS2	WWC2-AS2
		ZNF366	AP2M1	WWC2
		LIX1	AP1S1	WWC1
		NIM1K	AP2S1	WTIP
		DCP2	AP3S1	WTAP
		PAPD4	CLC	WT1-AS
		CDC20B	CLCA1	WT1
		MIER3	CLCN1	WSCD2
		SGMS2	CLCN2	WSB2
		RBM46	CLCN3	WSB1
		RASSF6	CLCN4	WRNIP1
		TIGD2	CLCN5	WRN
		ZBTB49	CLCN6	WRB
		MMAA	CLCN7	WRAP73
		FREM3	CLCNKA	WRAP53
		GPR125	CLCNKB	WNT9B
		DCLK2	CLU	WNT9A
		BBS12	CLIC1	WNT8B
		SPATA5	CLIC2	WNT8A
		KBTBD12	CLK1	WNT7B
		PRICKLE2	CLK2	WNT7A
		CHST13	CLK2P1	WNT6
		RNF168	TPP1	WNT5B
		XIRP1	CLN3	WNT5A
		GPR156	CLN5	WNT4
		DNAJB8	CLNS1A	WNT2B
		SPTSSB	CLPS	WNT2
		PARP15	CLPTM1	WNT16
		DQX1	CLTA	WNT11
		CLEC4F	CLTB	WNT10B
		UBXN2A	CLTC	WNT10A
		FAM171B	CMA1	WNT1
		FAM179A	CCR1	WNK4
		OXER1	CCR3	WNK3
		C2orf57	CCR4	WNK2
		GPR113	CCR5	WNK1
		CCDC138	CCR6	WLS
		LONRF2	CCR7	WIZ
		DAW1	CCR8	WISP3
		WBP2NL	ACKR2	WISP2
		TMPRSS6	CMKLR1	WISP1
		CABP7	ABCC2	WIPI2
		CCDC116	CNGB1	WIPI1
		TTLL9	CNGA1	WIPF3
		CST13P	CNGA2	WIPF2
		LRRN4	CNGA3	WIPF1
		APCDD1L	CNGA4	WIF1
		WFDC13	PLK3	WHSC1L1
		UBL4B	CNN1	WHSC1
		CCDC185	CNN2	WHAMM
		PAQR7	CNN3	WFS1
		HFM1	CNP	WFIKKN2
		FAM43B	CNR1	WFIKKN1
		CNST	CNR2	WFDC9
		SDE2	CNTFR	WFDC8
		SASS6	CNTN1	WFDC6
		KANK4	COL1A1	WFDC5
		SPRR4	COL2A1	WFDC3
		C1orf177	COL3A1	WFDC2
		SLC25A3P1	COL4A1	WFDC13
		CITED4	COL4A2	WFDC12
		CYP4Z2P	COL4A3	WFDC11
		IFNLR1	COL4A4	WFDC10B
		CALML6	COL4A5	WFDC10A
		TOR1AIP2	COL4A6	WFDC1
		TDRD5	COL5A1	WEE2-AS1
		DENND1B	COL5A2	WEE1
		FNDC7	COL6A1	WDYHV1
		LPPR5	COL6A2	WDTC1
		GBP6	COL6A3	WDSUB1
		DENND2C	COL7A1	WDR93
		ZNF540	COL8A1	WDR92
		ZNF100	COL8A2	WDR91
		SYNE4	COL9A1	WDR90
		LGI4	COL9A2	WDR89
		PRR22	COL9A3	WDR88
		ZNF780B	COL10A1	WDR87
		EID2	COL11A1	WDR86
		ZNF781	COL11A2	WDR83OS
		ZNF383	COL12A1	WDR83
		ZNF567	COL13A1	WDR82
		ZNF114	COL15A1	WDR81
		ZNF709	COL16A1	WDR78
		ZNF564	COL17A1	WDR77
		ZNF791	COL19A1	WDR76
		ZNF579	COMP	WDR75
		OR7D2	COMT	WDR74
		DEDD2	COPA	WDR73
		ZNF296	COPB1	WDR72
		ZNF550	KLF6	WDR70
		ZNF497	SLC31A1	WDR7
		ZNF320	SLC31A2	WDR66
		ZNF600	MAP3K8	WDR64
		ZNF610	COX4I1	WDR63
		ZNF836	COX5B	WDR62
		C18orf54	COX6A1	WDR61
		ZNF519	COX6A2	WDR60
		SPPL2C	COX6B1	WDR6
		FBXO39	COX6C	WDR5B
		SLC16A11	COX7A1	WDR59
		TRPV3	COX7A2	WDR55
		RHBDL3	COX7B	WDR54
		PHOSPHO1	COX7C	WDR53
		TMEM92	COX8A	WDR5
		FAM134C	COX10	WDR49
		NAGS	COX11	WDR48
		SLFN5	COX15	WDR47
		MFSD6L	CP	WDR46
		43534	CPA1	WDR45B
		ANKFN1	CPA2	WDR45
		ZFP1	CPA3	WDR44
		MGC34800	CPB1	WDR43
		C16orf82	CPB2	WDR41
		ITPRIPL2	CPD	WDR4
		ADAD2	CPE	WDR38
		ZFPM1	CLDN4	WDR37
		FSIP1	CLDN3	WDR36
		EXD1	CLDN7	WDR35
		ADAL	CPM	WDR34
		PGBD4	CPN1	WDR31
		ODF3L1	CPN2	WDR3
		SPRED1	CPOX	WDR27
		OTUD7A	CPS1	WDR26
		CSNK1A1P1	CPT1A	WDR25
		DYX1C1	CPT2	WDR24
		TBC1D21	CR1	WDR20
		C15orf26	CR1L	WDR19
		EML5	CR2	WDR18
		NOP9	CRABP1	WDR17
		SAMD15	CRABP2	WDR13
		MDGA2	CRAT	WDR12
		TMEM30B	CREB1	WDR11
		REM2	ATF2	WDR1
		FITM1	CREBBP	WDPCP
		CLEC14A	CREBL2	WDHD1
		SYNE3	CREM	WDFY4
		TMEM229B	CRH	WDFY3-AS2
		FAM71D	CRHBP	WDFY3
		STOML3	CRHR2	WDFY2
		GPR180	CRIP1	WBSCR28
		CCDC122	CRIP2	WBSCR27
		DGKH	CRK	WBSCR22
		SP3P	CRKL	WBSCR17
		CCDC60	CRMP1	WBP4
		CCDC63	CRP	WBP2NL
		PPTC7	HAPLN1	WBP2
		SLC5A8	CRX	WBP1L
		GRASP	CRY1	WBP11
		DENND5B	CRY2	WASL
		LMNTD1	CRYAB	WASF3
		ALDH1L2	CRYBA1	WASF2
		C12orf50	CRYBA2	WASF1
		TMTC3	CRYBA4	WAS
		CLECL1	CRYBB1	WARS2
		CLEC12A	CRYBB2	WARS
		TMTC2	CRYBB2P1	WAC
		KRT19P2	CRYBB3	VWF
		C11orf42	CRYGA	VWDE
		LDHAL6A	CRYGB	VWCE
		C11orf65	CRYGC	VWC2
		PATE1	CRYGD	VWA9
		CCDC67	CRYM	VWA8
		SLC5A12	CRYZ	VWA7
		CCDC147	CS	VWA5B2
		SLC35G1	MAPK14	VWA5B1
		NKX2-3	CSE1L	VWA5A
		USP54	CSF1	VWA3B
		FAM122C	CSF1R	VWA3A
		FAM122B	CSF2	VWA1
		CXorf38	CSF2RA	VTI1B
		LOC158960	CSF2RB	VTI1A
		USP51	CSF3	VTCN1
		ZDHHC15	CSF3R	VTA1
		AWAT1	CSH2	VSX1
		CXorf65	CSHL1	VSTM4
		MAGEB6	CSK	VSTM2L
		NKAPP1	CSN1S1	VSTM2A
		RHOXF1	CSN2	VSTM1
		AKAP14	CSN3	VSNL1
		RIBC1	CSNK1A1	VSIG4
		ARHGAP36	CSNK1D	VSIG2
		MOSPD2	CSNK1G2	VSIG10L
		FAM47A	CSNK1G3	VSIG10
		LINC00889	CSNK2A2	VSIG1
		ZXDB	CSNK2B	VRTN
		FAAH2	VCAN	VRK3
		USP27X-AS1	NCAN	VRK2
		FMR1NB	CSPG4	VRK1
		ZNF645	CSRP1	VPS9D1
		PRUNE2	CSRP2	VPS72
		LOC158434	SLC25A10	VPS54
		ZNF782	CST1	VPS53
		TSTD2	CST2	VPS52
		KIAA1958	CST3	VPS51
		LOC158402 /// RP11-4O1.2	CST4	VPS4B
		C9orf84	CST5	VPS4A
		ZNF483	CST6	VPS45
		ATP8B5P	CSTA	VPS41
		LINC00961	CSTB	VPS39
		KIAA2026	CSTF1	VPS37D
		FREM1	CSTF2	VPS37C
		LINC00475	CSTF3	VPS37B
		FAM154A	NKX2-5	VPS37A
		MGC24103	CTBS	VPS36
		FAM120AOS	CTBP1	VPS35
		FLJ31713	CTBP2	VPS33B
		MIRLET7DHG	CTF1	VPS33A
		TTC16	CTGF	VPS29
		TRMT10B	CTH	VPS28
		FAM201A	CTLA4	VPS26B
		TTC39B	CTNNA1	VPS26A
		HSD17B7P2	CTNNA2	VPS25
		RASEF	CTNS	VPS18
		TTLL11	CTNNB1	VPS13D
		OR1Q1	CTNND2	VPS13C
		AK8	CTPS1	VPS13B
		LCN6	CTRL	VPS13A
		MAMDC4	CTSB	VPS11
		C9orf163	CTSD	VPREB3
		NXNL2	CTSE	VPREB1
		LINGO2	CTSG	VOPP1
		LINC00032	CTSH	VNN3
		C9orf66	CTSK	VNN2
		LOC157931	CTSL	VNN1
		C9orf62	CTSV	VN1R5
		CAMSAP1	CTSO	VN1R4
		SBSPON	CTSS	VN1R3
		LOC157860	CTSW	VN1R2
		KCNU1	CTSZ	VN1R10P
		NKX6-3	CUX1	VN1R1
		CLVS1	CX3CR1	VMP1
		MCMDC2	CXADR	VMO1
		C8orf48	TEX28	VMA21
		FAM91A1	CYB5A	VLDLR
		TMEM74	CYB561	VKORC1L1
		LOC157740	CYBA	VKORC1
		TDH	CYBB	VIT
		SLC7A13	CYC1	VIPR2
		ERICH1	CYLC1	VIPR1
		TDRP	CYLC2	VIPAS39
		VPS13B	CYLD	VIP
		C8orf37	CYP1A1	VIMP
		FAM84B	CYP1A2	VIM
		FBXO16	CYP1B1	VILL
		ESCO2	CYP2A7P1	VIL1
		ANKRD46	CYP2B6	VHL
		LOC157562	CYP2B7P	VGLL4
		BAALCOS	CYP2C19	VGLL3
		RDH10	CYP2C8	VGLL2
		LINC00964	CYP2C9	VGLL1
		TMEM65	CYP2C18	VGF
		CDCA2	CYP2D7	VEZT
		PEBP4	CYP2D6	VEZF1
		SGK223	CYP2E1	VEPH1
		LOC157273	CYP2F1	VENTX
		AGR3	CYP2J2	VEGFC
		RBM33	CYP3A5	VEGFB
		NSUN5P1	CYP4A11	VEGFA
		VPS37D	CYP4B1	VDR
		WBSCR27	CYP7A1	VDAC2
		AMZ1	CYP8B1	VDAC1
		ATP6V0E2	CYP11A1	VCPKMT
		ZNF746	CYP11B1	VCPIP1
		LOC155060	CYP11B2	VCP
		ZNF425	CYP17A1	VCL
		CRYGN	ADAM3A	VCAN
		GIMAP8	CYP19A1	VCAM1
		TMEM213	CYP24A1	VBP1
		LOC154872	CYP26A1	VAX2
		IQUB	CYP27A1	VAV3
		LINC00689	CYP27B1	VAV2
		AMOTL1	CYP51A1	VAV1
		VKORC1L1	DAB1	VAT1L
		AMOT	DAB2	VAT1
		C7orf55	DACH1	VASP
		CLEC2L	DAD1	VASN
		LOC154761	CD55	VASH2
		PRSS3P2	DAG1	VASH1
		C7orf60	DGKA	VARS2
		ABCA13	DGKB	VARS
		RUNDC3B	DGKG	VAPB
		CCDC167	DGKQ	VAPA
		BVES-AS1	DAO	VANGL2
		C6orf195	DAP	VANGL1
		C6orf165	DAPK1	VAMP8
		KHDC3L	DAPK3	VAMP7
		NKAIN2	DARS	VAMP5
		RNF217	DAXX	VAMP4
		PNLDC1	DAZL	VAMP3
		HDGFL1	BRINP1	VAMP2
		MBOAT1	DBH	VAMP1
		LINC01010	DBI	VAC14
		SLC2A12	DBN1	UXT
		LINC01312	DBP	UXS1
		SAMD3	DBT	UVSSA
		CNKSR3	DCC	UVRAG
		SNRNP48	ECI1	UTY
		ZC2HC1B	DCK	UTS2R
		LOC153910	DCN	UTS2B
		RNF145	DCTD	UTS2
		PLAC8L1	ACE	UTRN
		SH3RF2	DCT	UTP6
		PRELID2	DCTN1	UTP3
		FAM71B	DCX	UTP23
		CCDC112	DDB1	UTP20
		LOC153684	DDB2	UTP18
		LOC153682	DDC	UTP15
		TTC23L	AKR1C1	UTP14A
		FAM81B	AKR1C2	UTF1
		ARSK	GADD45A	UST
		BTNL9	DDIT3	USPL1
		LOC153577	DDOST	USP9Y
		IRX2	DDT	USP9X
		MARVELD2	DDX1	USP8
		LOC153546	DDX3X	USP7
		ZMAT2	DDX5	USP54
		PLEKHG4B	DDX6	USP53
		JAKMIP2-AS1	DMXL1	USP51
		SRFBP1	DHX8	USP5
		TMEM161B	DHX9	USP49
		MBLAC2	DDX10	USP48
		TMEM167A	DHX15	USP47
		SLC25A48	DECR1	USP46
		CEP120	DEFA4	USP45
		CREBRF	DEFA5	USP44
		SPINK13	DEFA6	USP43
		MGC32805	DEFB1	USP42
		SLC38A9	DES	USP40
		DAB2IP	CFD	USP4
		RASGEF1B	DFFA	USP39
		TRMT44	DFFB	USP38
		C4orf45	TIMM8A	USP37
		PPM1K	DFNA5	USP36
		FAM53A	COCH	USP35
		KLB	DGUOK	USP34
		C4orf26	DHCR7	USP33
		THAP6	DHCR24	USP32
		JAKMIP1	DHFR	USP31
		FAM218A	DHODH	USP30
		LINC01085	DHPS	USP3
		ZNF595	CYB5R3	USP29
		WWC2-AS2	NQO1	USP28
		LOC152586	DIAPH1	USP27X-AS1
		SCFD2	DIAPH2	USP27X
		LOC152578	43709	USP26
		SHISA3	DIO1	USP25
		PAQR3	DIO2	USP24
		NFXL1	DIO3	USP22
		SH3D19	DKC1	USP21
		ZNF827	DLAT	USP20
		C3orf30	DLD	USP2
		IGSF11	DLG1	USP19
		CNTN4	DLG2	USP18
		CIDECP	DLG3	USP16
		LOC152274	DLG4	USP14
		FGD5	DLST	USP13
		LOC152225	DLSTP1	USP12
		NCBP2-AS2	DLX1	USP11
		CCDC13	DLX2	USP10
		NUDT16P1	DLX3	USP1
		CMTM8	DLX4	USO1
		SPICE1	DLX5	USMG5
		CCDC50	DLX6	USHBP1
		C3orf79	DMBT1	USH2A
		NEK10	DMD	USH1G
		CMC1	SARDH	USH1C
		ZCWPW2	DMP1	USF2
		C3orf55	DNM1	USF1
		C3orf22	DMPK	USE1
		FLJ31715	DMRT1	USB1
		LINC00691	DMWD	UROS
		ROPN1B	DNA2	UROD
		GLIPR2	DNAH5	UROC1
		RNF38	DNAH6	URM1
		XXYLT1	DNAH8	URI1
		PPP4R2	DNAH9	URB2
		MB21D2	DNASE1	URB1
		CCDC12	DNASE1L1	UQCRQ
		BTLA	DNASE1L2	UQCRFS1
		CCDC80	DNASE1L3	UQCRC2
		MAGI1-IT1	DNASE2	UQCRC1
		DPPA2	DYNC1H1	UQCRB
		CPNE9	DYNC1I1	UQCR11
		LRRC34	DYNC1I2	UQCR10
		WDR49	DYNC1LI2	UQCC2
		LOC151760	DNM2	UQCC1
		PPM1L	DNMT1	UPRT
		LINC00635	TRDMT1	UPP2
		LOC151657	DNMT3A	UPP1
		EFHB	DNMT3B	UPK3A
		PP2D1	DNTT	UPK2
		SGOL1	DOCK1	UPK1B
		FAM19A4	DOCK2	UPK1A
		DTX3L	DOCK3	UPF3B
		TTC14	DOK1	UPF3A
		GPR155	DXO	UPF2
		LBX2-AS1	DPAGT1	UPF1
		UPP2	DPEP1	UPB1
		WDSUB1	DPH2	UNKL
		ASPRV1	DPP4	UNK
		LOC151484	DPP6	UNG
		LINC00471	DPT	UNC93B1
		SLC16A14	DPYD	UNC93A
		RMDN2	DPYS	UNC80
		FAM84A	DPYSL2	UNC79
		GPBAR1	DPYSL3	UNC5D
		LINC00608	DR1	UNC5CL
		SLC23A3	SLC26A3	UNC5C
		CCDC140	DRD1	UNC5B
		SLC38A11	DRD2	UNC5A
		ALS2CR11	DRD3	UNC50
		SGOL2	DRD4	UNC45B
		PPP1R1C	DRD5	UNC45A
		KLHL23	DRG2	UNC13D
		CCNYL1	ARID3A	UNC13B
		METTL21A	DRP2	UNC13A
		ARL6IP6	ATN1	UNC119B
		FAM132B	DSC1	UNC119
		LOC151174	DSC2	UMPS
		LINC01107	DSC3	UMODL1
		ZNF385B	DSCAM	UMOD
		LOC151121	RCAN1	ULK4
		ZSWIM2	DSG1	ULK3
		PLB1	DSG2	ULK2
		KANSL1L	DSG3	ULK1
		43718	TSC22D3	ULBP3
		LINC00309	DSP	ULBP2
		PKI55	EPYC	ULBP1
		PUS10	DSPP	UIMC1
		GAREML	SLC26A2	UHRF2
		FAM117B	DTNA	UHRF1BP1L
		ITPRIPL1	DTNB	UHRF1BP1
		GPAT2	HBEGF	UHRF1
		LINC00342	DTX1	UHMK1
		TTC30B	DTYMK	UGT8
		ANKAR	ECM2	UGT3A1
		PROM2	DUSP1	UGT2B4
		COMMD1	DUSP2	UGT2B28
		MYEOV2	DUSP3	UGT2B17
		OTOS	DUSP4	UGT2A3
		LINC01105	DUSP5	UGP2
		FLJ32955	DUSP6	UGGT2
		C2orf15	DUSP7	UGGT1
		LINC01104	DUSP8	UGDH
		SMYD1	DUSP9	UGCG
		LINC01102	DUT	UG0898H09
		SATB2-AS1	DVL1	UFSP2
		CKAP2L	DVL2	UFSP1
		TTL	DVL3	UFM1
		GTSE1-AS1	DYRK1A	UFL1
		CDPF1	TOR1A	UFD1L
		PRR34-AS1	E2F1	UFC1
		PNPLA5	E2F2	UEVLD
		NFAM1	E2F3	UCP3
		FAM109B	E2F4	UCP2
		MEI1	E2F5	UCP1
		CHADL	E2F6	UCN3
		DNAJB7	E4F1	UCN2
		ENTHD1	GPR183	UCN
		C22orf42	ECE1	UCMA
		MORC2-AS1	TYMP	UCKL1
		DUSP18	ECH1	UCK1
		HORMAD2	ECHS1	UCHL5
		CCDC117	ECM1	UCHL3
		HSCB	ECT2	UCHL1
		C22orf15	EDA	UCA1
		ZDHHC8P1	S1PR1	UBXN8
		YDJC	LPAR1	UBXN7-AS1
		AIFM3	EDN1	UBXN7
		LINC00896	EDN2	UBXN4
		LINC00895	EDN3	UBXN2B
		CCT8L2	EDNRA	UBXN2A
		C21orf128	EDNRB	UBXN11
		ZNF295-AS1	PHC1	UBXN10
		LINC00479	PHC2	UBXN1
		SIK1	EEF1A2	UBTF
		IGSF5	EEF1B2	UBTD2
		LCA5L	EEF1D	UBTD1
		LOC150051	EEF1G	UBR7
		LOC150005	EEF2	UBR5
		ABCC13	EIF2D	UBR4
		LIPI	EFNA1	UBR3
		ANKRD30BP2	EFNA2	UBR2
		LSM14B	EFNA3	UBR1
		BPIFB4	EFNA4	UBQLNL
		COMMD7	EFNA5	UBQLN4
		C20orf196	EFNB1	UBQLN3
		LINC00654	EFNB2	UBQLN2
		PRNT	EFNB3	UBQLN1
		GNAS-AS1	EGF	UBP1
		APCDD1L-AS1	CELSR3	UBN2
		WFDC5	CELSR2	UBN1
		LOC149703	MEGF6	UBLCP1
		GTSF1L	MEGF8	UBL7
		ADIG	MEGF9	UBL5
		FLJ32154	EGFR	UBL4B
		FAM71A	EGR1	UBL4A
		SPATA45	EGR2	UBL3
		PYHIN1	EGR3	UBIAD1
		CHIAP2	EGR4	UBFD1
		RNF187	EHHADH	UBE4B
		C1orf64	EIF1AX	UBE4A
		LRRC71	EIF2S1	UBE3D
		CCDC17	EIF2B1	UBE3C
		BTBD19	EIF2S3	UBE3B
		CCDC24	EPHA2	UBE3A
		C1orf210	EIF4A2	UBE2Z
		WDR65	EIF4B	UBE2W
		CLDN19	EIF4E	UBE2V2
		BNIPL	EIF4EBP1	UBE2U
		PDIK1L	EIF4EBP2	UBE2T
		LOC149373	EIF4G1	UBE2S
		EXOC8	EIF4G2	UBE2R2
		LOC149351	EIF5	UBE2Q2
		SHISA4	CELA1	UBE2Q1
		FAM78B	ELANE	UBE2O
		IL23R	SERPINB1	UBE2NL
		MANEAL	ELAVL2	UBE2N
		LINC01341	ELAVL1	UBE2M
		CNIH3	ELAVL3	UBE2L6
		DCST1	ELAVL4	UBE2L3
		LINC01225	ELF1	UBE2K
		ZNF362	ELF2	UBE2J2
		DCDC2B	ELF3	UBE2J1
		MGC27382	ELF4	UBE2I
		RC3H1	ELF5	UBE2H
		LELP1	ELK1	UBE2G2
		GLIS1	ELK3	UBE2G1
		MOB3C	ELK4	UBE2E2
		KNCN	ELN	UBE2E1
		C1orf213	EML1	UBE2DNL
		CCDC27	EMD	UBE2D4
		SLC30A7	MARK2	UBE2D3
		GCSAML-AS1	EMP1	UBE2D2
		GCSAML	EMP2	UBE2D1
		PM20D1	EMP3	UBE2C
		MFSD4	ADGRE1	UBE2B
		B3GALNT2	EMX1	UBE2A
		FAM163A	CTTN	UBC
		ANKRD35	EMX2	UBB
		HFE2	EN1	UBASH3B
		LOC148709	EN2	UBASH3A
		LOC148696	ENDOG	UBAP2L
		LINC00337	ENG	UBAP2
		SLC35F3	ENO1	UBAP1
		UBE2U	ENO2	UBALD2
		NBPF4	ENO3	UBALD1
		TMEM56	ENPEP	UBAC2
		CIART	ENSA	UBAC1
		PHF13	SLC29A1	UBA6
		C1orf52	EP300	UBA52
		SAMD13	EPAS1	UBA5
		LOC148413	EPB41	UBA3
		SAMD11	EPB41L1	UBA2
		BROX	EPB41L2	UBA1
		C1orf127	EPB42	UAP1L1
		CREB3L4	DMTN	UAP1
		C1orf74	STOM	UACA
		SYT6	EPHA1	U2SURP
		ZNF570	EPHA3	U2AF2
		ZNF569	EPHA4	U2AF1L4
		ZNF555	EPHA5	U2AF1
		DIRAS1	EPHA7	TYW5
		LINC00905	EPHA8	TYW3
		ATP8B3	EPHB1	TYW1
		C19orf25	EPHB2	TYSND1
		ZNF681	EPHB3	TYRP1
		ZNF738	EPHB4	TYROBP
		LINC00662	EPHB6	TYRO3
		CDC42EP5	EPHX1	TYR
		ZNF558	EPHX2	TYMSOS
		LINC00906	STX2	TYMS
		PROSER3	CLN8	TYMP
		CILP2	EPO	TYK2
		FAM187B	EPOR	TXNRD2
		ZNF599	EPRS	TXNRD1
		ZNRF4	EPS8	TXNL4B
		CIRBP-AS1	EPS15	TXNL4A
		TICAM1	NR2F6	TXNL1
		TTC9B	ERBB2	TXNIP
		DPY19L3	ERBB3	TXNDC9
		CAPN12	ERBB4	TXNDC8
		FAM98C	ERCC1	TXNDC2
		ZNF583	ERCC2	TXNDC16
		ZNF582	EREG	TXNDC15
		ZNF542P	EYA4	TXNDC12
		NLRP4	ERCC3	TXNDC11
		ZNF565	ERCC4	TXN2
		ZNF420	ERF	TXN
		IGFL2	ERG	TXLNGY
		SIX5	ERH	TXLNG
		DACT3	ERN1	TXLNB
		CCDC155	ERV3-1	TXLNA
		SPC24	FBL	TXK
		ZNF563	ESD	TWSG1
		ZNF784	ESR1	TWISTNB
		ZNF524	ESR2	TWIST2
		TMC4	ESRRA	TWIST1
		LOC147791	ESRRB	TWF2
		HIPK4	ESRRG	TWF1
		TMEM190	ETF1	TVP23C
		ZNF560	ETFA	TVP23A
		ILF3-AS1	ETFB	TUT1
		LYPD4	ETFDH	TUSC5
		KLC3	ETS1	TUSC3
		PPM1N	ETS2	TUSC2
		ZNF548	ETV1	TUSC1
		ZNF417	ETV2	TULP4
		ZNF418	ETV3	TULP3
		C19orf18	ETV4	TULP2
		SMIM17	ETV5	TULP1
		ERVV-1	EVC	TUG1
		ZNF578	MECOM	TUFT1
		ZNF480	EVI2A	TUFM
		SPACA6P	EVI2B	TUBGCP6
		C19orf84	EVPL	TUBGCP5
		VSIG10L	EVX1	TUBGCP4
		LINC00526	EWSR1	TUBGCP3
		APCDD1	EXT1	TUBGCP2
		ANKRD29	EXT2	TUBG2
		AQP4-AS1	EXTL1	TUBG1
		DSG4	EXTL2	TUBE1
		CBLN2	EXTL3	TUBD1
		CCBE1	EYA1	TUBBP5
		C18orf25	EYA2	TUBB6
		STARD6	EYA3	TUBB4B
		C18orf15	EZH1	TUBB4A
		TMEM99	EZH2	TUBB2B
		KRT25	F2	TUBB2A
		WIPF2	F2R	TUBB1
		LRRC37BP1	F2RL1	TUBB
		TMC8	F2RL2	TUBAL3
		NOTUM	F3	TUBA8
		KCTD11	F5	TUBA4B
		DHRS13	F7	TUBA4A
		PROCA1	F8	TUBA3FP
		LOC147004	F9	TUBA1C
		EME1	F10	TUBA1B
		RUNDC1	F11	TUBA1A
		KIF18B	F12	TUB
		CD300LG	F13A1	TTYH3
		LOC146880	F13B	TTYH2
		UNC45B	FAAH	TTYH1
		SLC35G3	FABP4	TTTY10
		SLFN13	FABP2	TTR
		C17orf50	FABP3	TTPAL
		ODF4	FABP6	TTPA
		PIK3R6	FABP7	TTN
		CCDC42	FANCA	TTLL9
		WDR16	FANCC	TTLL7
		CDRT15	FANCD2	TTLL6
		SLC47A2	FANCE	TTLL5
		LOC146795	ACSL1	TTLL4
		TCAM1P	ACSL3	TTLL2
		RTN4RL1	ACSL4	TTLL12
		DNAH2	FAH	TTLL11
		C17orf77	PTK2B	TTLL10
		CD300LF	BPTF	TTLL1
		RBFOX3	FANCB	TTL
		B3GNTL1	FANCG	TTK
		ENTHD2	FAP	TTI2
		TOM1L2	FBLN1	TTI1
		MGAT5B	FARSA	TTF2
		C16orf71	FASN	TTF1
		C16orf89	FAT1	TTC9C
		PRSS36	FAT2	TTC9B
		ZNF688	FAU	TTC9
		ZNF785	FBLN2	TTC8
		LOC146513	FBN1	TTC7B
		FLJ30679	FBN2	TTC7A
		TMED6	EFEMP1	TTC6
		CCDC64B	FBP1	TTC5
		ZNF597	FCAR	TTC39C
		IL34	FCER1A	TTC39B
		SLC22A31	MS4A2	TTC39A
		GSG1L	FCER1G	TTC38
		C16orf92	FCER2	TTC37
		SSTR5-AS1	FCGR2A	TTC36
		FBXL16	FCGR2B	TTC33
		PRR35	FCGR3A	TTC32
		RNF151	FCGRT	TTC31
		TEKT5	FKTN	TTC30B
		BEAN1	FCN1	TTC30A
		CMTM2	FCN2	TTC29
		CMTM4	FDPS	TTC28-AS1
		KCTD19	FDX1	TTC28
		RLTPR	FDXR	TTC27
		ZFP90	FECH	TTC26
		VWA3A	FEN1	TTC25
		CDAN1	GPC4	TTC23
		TTBK2	FER	TTC22
		ZSCAN29	FES	TTC21A
		LINC00052	FGA	TTC19
		NRG4	FGB	TTC17
		SPATA8	FGD1	TTC16
		LOC145945	FGF1	TTC14
		TMCO5A	FGF2	TTC13
		MESP2	FGF3	TTC12
		HAPLN3	FGF4	TTC1
		C15orf32	FGF5	TTBK2
		C15orf61	FGF6	TTBK1
		LOC145845	FGF7	TSTD2
		LOC145837	FGF8	TSTA3
		LINC00924	FGF9	TST
		C15orf65	FGF10	TSSK6
		FAM81A	FGF11	TSSK4
		LYSMD4	FGF12	TSSK3
		C2CD4A	FGF13	TSSK2
		LOC145694	FGF14	TSSK1B
		LOC145678	FGFR1	TSSC4
		C15orf43	FGFR3	TSSC1
		LRFN5	GPC5	TSR3
		TTC7B	FGFR2	TSR2
		CEP128	FGFR4	TSR1
		ISM2	FGG	TSPYL6
		LRRC74	FGL1	TSPYL5
		FAM161B	FGR	TSPYL4
		PTGR2	FH	TSPYL2
		LOC145474	FHIT	TSPYL1
		FRMD6-AS1	FHL1	TSPY26P
		C14orf37	FHL2	TSPO2
		SLC38A6	FHL3	TSPO
		PPP1R36	FKBP1A	TSPEAR
		MIPOL1	FKBP1B	TSPAN9
		PRIMA1	FKBP2	TSPAN8
		SERPINA12	FKBP3	TSPAN7
		GSC	FKBP4	TSPAN6
		RDH12	FOXG1	TSPAN5
		B3GALTL	FOXF1	TSPAN4
		LINC00343	FOXF2	TSPAN33
		LINC00330	FOXC1	TSPAN32
		LACC1	FOXD1	TSPAN3
		FAM216B	FOXI1	TSPAN2
		LINC00410	FOXL1	TSPAN18
		LINC00355	FOXE3	TSPAN17
		LINC00934	FOXJ1	TSPAN16
		FAM109A	FOXC2	TSPAN15
		RAD9B	FOXE1	TSPAN14
		FBXL14	FOXM1	TSPAN13
		C12orf60	FOXD2	TSPAN12
		C12orf66	FOXS1	TSPAN11
		A2M-AS1	FOXO1	TSPAN10
		A2ML1	FOXO3	TSPAN1
		C12orf55	FLG	TSNAXIP1
		KRT80	FLI1	TSNARE1
		CEP83-AS1	FLII	TSN
		SOCS2-AS1	MLANA	TSLP
		E2F7	FLNA	TSKU
		BEST3	FLNB	TSKS
		GLT1D1	FLNC	TSHZ3
		WDR66	FLOT2	TSHZ2
		TMEM120B	FLT1	TSHZ1
		CPNE8	FLT3	TSHB
		LYRM5	FLT3LG	TSGA10IP
		LINC00477	FLT4	TSG101
		ZNF664	FMO1	TSFM
		BCDIN3D	FMO2	TSEN54
		AMDHD1	FMO3	TSEN34
		PRICKLE1	FMO4	TSEN2
		DNHD1	FMO5	TSEN15
		OR10A5	FMOD	TSC22D4
		TMEM86A	FMR1	TSC22D3
		SPTY2D1	AFF2	TSC22D2
		PLEKHA7	FN1	TSC22D1
		C11orf84	FNTA	TSC2
		TTC36	FOLR1	TSC1
		LAYN	FOLR2	TSACC
		KDELC2	FOLR3	TRY2P
		CWF19L2	FOS	TRUB1
		KBTBD3	FOSB	TRRAP
		ARHGAP42	FOSL2	TRPV6
		PIWIL4	FPGS	TRPV5
		SESN3	FPR1	TRPV4
		FAM76B	FPR2	TRPV3
		C11orf94	FPR3	TRPV2
		MUC15	FXN	TRPT1
		UBQLNL	FRK	TRPS1
		XRRA1	MTOR	TRPM8
		OR51E1	FRG1	TRPM7
		C11orf40	FRZB	TRPM6
		PSMA8	FSHB	TRPM5
		LDLRAD3	CENPI	TRPM4
		SYT9	FSHR	TRPM3
		CACUL1	NR5A2	TRPM2
		C10orf82	FTH1	TRPM1
		FGFBP3	FTH1P3	TRPC7
		HECTD2	FTH1P5	TRPC6
		DYDC1	FTL	TRPC5
		VTI1A	ADAM2	TRPC4AP
		MPP7	NR5A1	TRPC4
		TRUB1	FUCA1	TRPC3
		LOC142937	FUCA2	TRPC2
		LIPJ	GAST	TRPC1
		SAMD8	FUS	TRPA1
		ASB12	FUT1	TROVE2
		ASB14	FUT2	TROAP
		ASB15	FUT3	TRO
		RAB40A	FUT4	TRNT1
		SLC34A3	FUT5	TRNP1
		DUSP19	FUT6	TRNAU1AP
		MIB2	FUT7	TRMU
		R3HDML	FUT8	TRMT61B
		STK35	KDSR	TRMT61A
		CNBD2	ACKR1	TRMT6
		RBBP8NL	FYB	TRMT5
		SREK1	FYN	TRMT44
		PABPC5	FZD2	TRMT2B
		SIRPA	IFI6	TRMT2A
		ZNF280B	G6PC	TRMT1L
		DEFB129	G6PD	TRMT13
		CST11	SLC37A4	TRMT12
		FAM65C	XRCC6	TRMT112
		LINC00028	GAA	TRMT11
		C20orf173	GAB1	TRMT10C
		WFDC6	GABBR1	TRMT10B
		ISM1	GABPA	TRMT10A
		SCP2D1	GABPB1	TRMT1
		DEFB127	GABRA1	TRIT1
		LINC00266-1	GABRA2	TRIP6
		FAM83C-AS1	GABRA3	TRIP4
		NANP	GABRA4	TRIP13
		BANF2	GABRA5	TRIP12
		C20orf62	GABRA6	TRIP11
		WFDC10A	GABRB2	TRIP10
		ZSWIM3	GABRB3	TRIOBP
		LINC00261	GABRD	TRIO
		NEURL2	GABRE	TRIML2
		ROMO1	GABRG1	TRIML1
		SRXN1	GABRG2	TRIM9
		KRT72	GABRG3	TRIM8
		TRPM6	GABRP	TRIM72
		RPL10L	GABRR1	TRIM71
		SMCR8	GABRR2	TRIM7
		SMCR5	GAD1	TRIM68
		NRSN1	GAD2	TRIM67
		ADAMTS14	GAK	TRIM66
		UBE2F	GALC	TRIM65
		TMEM37	GALE	TRIM63
		DYNLL2	B4GALNT1	TRIM62
		MACROD2	GALK1	TRIM61
		SUN5	GALK2	TRIM59
		ANKRD60	GALR1	TRIM56
		RIMS4	GALNS	TRIM55
		TLDC2	GALNT1	TRIM54
		SOGA1	GALNT2	TRIM52
		BRI3BP	GALNT3	TRIM51
		CCM2L	GALT	TRIM50
		ABHD16B	GAMT	TRIM5
		SAMD10	GAP43	TRIM47
		MROH8	GAPDH	TRIM46
		TRIM69	LRRC32	TRIM45
		CTCFL	GARS	TRIM44
		CBLN4	GART	TRIM42
		NOL4L	GAS1	TRIM41
		GCNT7	GAS2	TRIM40
		WFDC3	GAS6	TRIM4
		ZBTB46	GAS8	TRIM38
		BPIFA2	GATA1	TRIM37
		C20orf96	GATA2	TRIM36
		SLC32A1	GATA3	TRIM35
		GATA5	GATA4	TRIM33
		ACTRT2	GATA6	TRIM32
		ZFP28	GATM	TRIM31
		NEK7	GBA	TRIM3
		SELM	GBAP1	TRIM29
		TCEAL2	GBAS	TRIM28
		CHODL	GBE1	TRIM27
		S100A16	GBP2	TRIM26
		APOBEC3D	GBP3	TRIM25
		RNF32	GBX1	TRIM24
		MYO3B	GBX2	TRIM23
		ZNF358	GC	TRIM22
		MYL6B	GCDH	TRIM21
		ASB9	GCG	TRIM2
		ASB8	GCGR	TRIM17
		ASB7	GCH1	TRIM16
		ASB6	GCHFR	TRIM15
		ASB5	GCK	TRIM14
		ASB11	GCKR	TRIM11
		MUC17	KAT2A	TRIM10
		TCP10L	NR6A1	TRIL
		KRTAP13-1	GCNT1	TRIB3
		SPIN4	GCNT2	TRIB2
		DOCK11	GDF2	TRIB1
		ZFP92	MSTN	TRIAP1
		PNCK	GDF9	TRHR
		GAB3	GDI1	TRHDE-AS1
		XAGE-4	GDI2	TRHDE
		FOXR2	GDNF	TRH
		MAGEE2	GEM	TRERF1
		UPRT	GFAP	TREML4
		VENTXP1	GFER	TREML3P
		SMEK3P	GFI1	TREML2
		PTCHD1	GFPT1	TREML1
		GPR112	GFRA1	TREM2
		FUNDC1	GFRA2	TREM1
		HDX	GFRA3	TREH
		APOOL	GGCX	TRDN
		AMER1	GGTA1P	TRDMT1
		FAM199X	B4GALT1	TRBC1
		MUM1L1	GGT7	TRAT1
		PIH1D3	GGT5	TRAPPC9
		DGKK	GH1	TRAPPC8
		DCAF12L1	GH2	TRAPPC6B
		PASD1	GHR	TRAPPC6A
		BEND2	GHRH	TRAPPC5
		MAGEC3	GHRHR	TRAPPC3L
		SLITRK4	GHSR	TRAPPC3
		DBH-AS1	GIF	TRAPPC2L
		OR13C4	GIP	TRAPPC2
		C9orf131	GIPR	TRAPPC13
		RPP25L	GJA1	TRAPPC12
		ANKRD19P	GJA3	TRAPPC11
		PTPDC1	GJA4	TRAPPC10
		TAF1L	GJA5	TRAPPC1
		PIP5KL1	GJA8	TRAP1
		PTRH1	GJB1	TRANK1
		FAM69B	GJB2	TRAM2
		LCN8	GJB3	TRAM1L1
		C9orf135	GJB5	TRAM1
		C9orf85	GK2	TRAK2
		C9orf57	GK3P	TRAK1
		C9orf41	GLA	TRAIP
		C9orf116	GPC3	TRAFD1
		NACC2	GLB1	TRAF7
		RNF183	GCLC	TRAF6
		HGSNAT	GCLM	TRAF5
		RALYL	GLDC	TRAF4
		DCAF4L2	GLE1	TRAF3IP3
		LETM2	GLG1	TRAF3IP2
		UNC5D	GLI1	TRAF3IP1
		AGPAT6	GLI2	TRAF3
		PXDNL	GLI3	TRAF2
		UBXN2B	GLO1	TRAF1
		ADHFE1	GLP1R	TRADD
		SGCZ	GLRA1	TRABD2B
		TMEM71	GLRA2	TRABD2A
		ABRA	GLRB	TRABD
		TMEM68	GLS	TRA2B
		VPS37A	GLRX	TRA2A
		FAM92A1	GLUD2	TPX2
		GOT1L1	GLUL	TPTEP1
		ZNF572	GM2A	TPTE2P6
		CCDC26	GMDS	TPTE
		CLDN23	GMFB	TPT1P8
		ASZ1	GML	TPT1-AS1
		C7orf31	GMPR	TPST2
		SRCRB4D	GNA11	TPST1
		MPLKIP	GNA12	TPSG1
		PRSS58	GNA15	TPSD1
		ASB10	GNAI1	TPRXL
		LRGUK	GNAI2	TPRN
		MTPN	GNAI3	TPRKB
		SVOPL	GNAL	TPRG1L
		C7orf57	GNAO1	TPRG1
		SSMEM1	GNAQ	TPRA1
		KLF14	GNAS	TPR
		PRSS37	GNAT1	TPPP3
		COL26A1	GNAT2	TPPP2
		ZNF786	GNAZ	TPPP
		OR2F2	GNB1	TPP2
		OR6B1	GNB2	TPP1
		NOBOX	GNB3	TPO
		TMEM139	GNG3	TPMT
		C7orf34	GNG4	TPM4
		TRIM50	GNG5	TPM2
		WBSCR28	GNG7	TPM1
		DPCR1	GNG11	TPK1
		TRIM40	GNGT1	TPI1
		HUS1B	GNGT2	TPH2
		C6orf141	GNL1	TPH1
		SRSF12	GNRH1	TPGS2
		PM20D2	GNRH2	TPGS1
		RAET1E	GNRHR	TPD52L3
		CD109	GNS	TPD52L2
		C6orf57	GOLGA1	TPD52L1
		B3GAT2	GOLGA2	TPCN2
		PACRG	GOLGA3	TPCN1
		HINT3	GOLGA4	TPBG
		NCOA7	GOLGB1	TP73-AS1
		STXBP5	GOT1	TP73
		TAAR1	GOT2	TP63
		TAAR9	SFN	TP53TG5
		CLVS2	GP1BA	TP53TG1
		IRAK1BP1	GP2	TP53RK
		RIPPLY2	GP5	TP53INP2
		ADAT2	GP9	TP53INP1
		C5orf24	GPC1	TP53I3
		SHROOM1	GPD1	TP53I13
		SOWAHA	GPD2	TP53I11
		ACOT12	GPLD1	TP53BP2
		UBLCP1	GPM6A	TP53BP1
		NUDCD2	GPM6B	TP53AIP1
		ZNF300P1	GPR1	TP53
		WDR36	CCR10	TOX4
		STARD4	GPR3	TOX3
		POC5	GPR4	TOX2
		LSM11	XCR1	TOX
		TMEM174	GPR6	TOR4A
		TMEM171	NPBWR1	TOR3A
		GRPEL2	NPBWR2	TOR2A
		AFAP1L1	CXCR3	TOR1B
		DNAJC21	PRLHR	TOR1AIP2
		POU5F2	GPR12	TOR1AIP1
		CMBL	UTS2R	TOR1A
		FAM173B	GPR15	TOPORS
		C5orf49	GPR17	TOPBP1
		UBE2QL1	GPR18	TOP3B
		CCDC127	GPR19	TOP3A
		ZNF474	GPR20	TOP2B
		C5orf58	GPR21	TOP2A
		JMY	GPR22	TOP1MT
		CAPSL	LPAR4	TOP1
		UGT3A1	MCHR1	TONSL
		NADK2	GPR25	TOMM40L
		PRRC1	GPR26	TOMM40
		EGFLAM	GPR27	TOMM34
		MROH2B	GPER1	TOMM22
		PPARGC1B	GPR31	TOMM20
		C5orf47	GPR32	TOM1L2
		SLCO6A1	GPR34	TOM1L1
		EMB	GPR35	TOM1
		IL31RA	MLNR	TOLLIP
		SETD9	GPR39	TOE1
		SLC9B2	FFAR1	TOB2
		ENPP6	FFAR3	TOB1
		TRAM1L1	FFAR2	TNS4
		PACRGL	GRK4	TNS3
		C4orf36	GRK5	TNS1
		PDCL2	GRK6	TNRC6C
		AASDH	MKNK2	TNRC6B
		ARL9	GPS1	TNRC6A
		EVC2	GPS2	TNRC18
		CPEB2	GPT	TNR
		SPATA4	GPX1	TNPO3
		GNPDA2	GPX2	TNPO2
		TMPRSS11B	GPX4	TNPO1
		C4orf32	GPX5	TNP2
		SPATA18	GPX7	TNP1
		LIN54	GRB2	TNNT3
		ZFP42	GRB7	TNNT2
		ADAD1	GRB10	TNNT1
		PABPC4L	GRB14	TNNI3
		TMEM155	RAPGEF1	TNNI2
		C4orf33	GRIA1	TNNI1
		OCIAD2	GRIA2	TNNC2
		H1FOO	GRIA3	TNNC1
		RPL32P3	GRIA4	TNN
		LSMEM2	GRID1	TNMD
		SYNPR	GRID2	TNKS2
		SNTN	GRN	TNKS1BP1
		C3orf49	GRIK1	TNKS
		PPM1M	GRIK2	TNK2-AS1
		GLYCTK	GRIK3	TNK2
		IQCF1	GRIK4	TNIP3
		RTP1	GRIK5	TNIP2
		IL17RE	GRIN1	TNIP1
		TAMM41	GRIN2A	TNIK
		METTL6	GRIN2B	TNFSF9
		TMEM207	GRIN2C	TNFSF8
		GRK7	GRIN2D	TNFSF4
		COL6A6	GRINA	TNFSF18
		NUDT16	NR3C1	TNFSF15
		ERICH6	ARHGAP35	TNFSF14
		UROC1	GRM1	TNFSF13B
		TMEM42	GRM2	TNFSF11
		TPRA1	GRM3	TNFSF10
		FAM43A	GRM4	TNFRSF9
		LRRC15	GRM5	TNFRSF8
		DCBLD2	GRM6	TNFRSF4
		CRYBG3	GRM7	TNFRSF25
		ZDHHC19	GRM8	TNFRSF21
		CHCHD4	CXCL1	TNFRSF1B
		CD200R1	CXCL2	TNFRSF1A
		FAM131A	CXCL3	TNFRSF19
		TRIM71	GRP	TNFRSF18
		KLHL40	GRPR	TNFRSF17
		LYZL4	GRSF1	TNFRSF14
		ZPLD1	GSC2	TNFRSF13C
		FAM3D	GSK3A	TNFRSF13B
		DNAJC19	GSK3B	TNFRSF12A
		KCNH8	GSN	TNFRSF11B
		CCDC58	GSPT1	TNFRSF11A
		CPNE4	GSR	TNFRSF10D
		M1AP	GSS	TNFRSF10B
		CCDC148	GSTA1	TNFRSF10A
		MTERF4	GSTA2	TNFAIP8L3
		FBXO36	GSTA3	TNFAIP8L2
		AHSA2	GSTA4	TNFAIP8L1
		TMEM182	GSTM1	TNFAIP8
		PQLC3	GSTM3	TNFAIP6
		C2orf50	GSTM4	TNFAIP3
		MDH1B	GSTM5	TNFAIP2
		CPO	GSTT1	TNFAIP1
		TMEM178A	GSTZ1	TNF
		ZFAND2B	MSH6	TNC
		TMEM198	GTF2A1	TNAP
		GALM	GTF2A2	TMX4
		LYPD6B	GTF2B	TMX3
		LYPD6	GTF2E1	TMX2
		SPATA3	GTF2E2	TMX1
		ZNF513	GTF2F1	TMUB2
		ALS2CR12	GTF2F2	TMUB1
		KCTD18	GTF2H1	TMTC4
		UBR3	GTF2H3	TMTC3
		TTC32	GTF2H4	TMTC2
		OSR1	GTF2I	TMTC1
		ACVR1C	GTF3A	TMSB4Y
		SGPP2	BRF1	TMSB10
		C2orf76	GUCY1B2	TMPRSS6
		AP1S3	GTF3C1	TMPRSS4
		PLEKHH2	GTF3C2	TMPRSS3
		CLHC1	GUCY1A2	TMPRSS15
		RFTN2	GUCA1A	TMPRSS13
		REG3G	GUCA1B	TMPRSS12
		CIB4	GUCA2A	TMPRSS11E
		FAM168B	GUCA2B	TMPRSS11D
		ICA1L	GUCY1A3	TMPRSS11B
		ACMSD	GUCY1B3	TMPO
		CCDC173	GUCY2C	TMOD3
		BBS5	GUCY2F	TMOD2
		C2orf73	GUK1	TMOD1
		RBM45	GUSB	TMLHE
		NEU4	GYG1	TMIGD2
		FBLN7	GYPA	TMIE
		C7orf13	GYPB	TMF1
		TMEM18	GYPC	TMEM9B
		TAF8	GYPE	TMEM99
		CNTNAP5	GYS1	TMEM98
		MBOAT2	GYS2	TMEM97
		CMPK2	GZMH	TMEM95
		DIS3L2	GUCY2D	TMEM92
		MITD1	GZMA	TMEM91
		LYG1	GZMB	TMEM9
		TYW5	GZMK	TMEM8B
		XIRP2	GZMM	TMEM8A
		NUP35	H1F0	TMEM88
		TMEM150A	HIST1H1C	TMEM87B
		TRABD2A	HIST1H1D	TMEM87A
		PPP1R21	HIST1H1E	TMEM86B
		ANKRD54	HIST1H1B	TMEM86A
		EMID1	HIST1H1T	TMEM80
		SGSM1	HIST1H2AE	TMEM79
		ZNF280A	H2AFX	TMEM75
		TANGO2	H2AFZ	TMEM74B
		C22orf39	HIST1H2BD	TMEM74
		GAB4	HIST1H2BB	TMEM72
		FAM83C	H3F3B	TMEM71
		HMGB3P1	HIST1H1A	TMEM70
		PIGU	HABP2	TMEM69
		CHMP4B	HSD17B10	TMEM68
		C20orf144	HAGH	TMEM67
		BPIFA3	HADHA	TMEM65
		BPIFB6	HADHB	TMEM64
		TSPY26P	HADH	TMEM63C
		DUSP15	HAL	TMEM63B
		C20orf166	HARS	TMEM63A
		CST9	HAS1	TMEM62
		CST9L	HAS2	TMEM61
		CSTL1	HAS3	TMEM60
		SLX4IP	HBM	TMEM59L
		PROKR2	HBB	TMEM59
		C20orf141	HBD	TMEM57
		SIRPD	HBE1	TMEM55B
		TBC1D20	HBQ1	TMEM55A
		ZNF831	HBZ	TMEM54
		C20orf85	HCCS	TMEM53
		TSHZ2	SERPIND1	TMEM52B
		SPATA25	HCFC1	TMEM52
		WFDC12	HCK	TMEM51-AS1
		FITM2	HCLS1	TMEM51
		VSTM2L	HCRT	TMEM50B
		NKAIN4	HCRTR1	TMEM50A
		BHLHE23	HCRTR2	TMEM47
		TATDN3	HTT	TMEM45B
		C1orf162	HDAC1	TMEM45A
		PIFO	HDAC2	TMEM44
		DRAM2	HDC	TMEM43
		MRPL55	HDGF	TMEM42
		ARHGEF19	HDLBP	TMEM41B
		APOA1BP	HELLS	TMEM41A
		IQGAP3	NCKAP1L	TMEM40
		TSACC	HEXA	TMEM39B
		TMEM125	HEXB	TMEM39A
		KLF17	CFH	TMEM38B
		EDARADD	HFE	TMEM38A
		SPATA17	CFHR1	TMEM37
		LIX1L	CFHR2	TMEM33
		C1orf131	HGD	TMEM31
		WDR64	HGF	TMEM30B
		FCRLB	HGFAC	TMEM30A
		UHMK1	NRG1	TMEM27
		GOLT1A	HHEX	TMEM263
		LINC00628	HIC1	TMEM262
		SYT2	HIF1A	TMEM260
		ARL8A	HIP1	TMEM26
		C1orf87	UBE2K	TMEM259
		UBXN10	HINT1	TMEM258
[truncated: 18,485 more rows]
