# Supplementary material for: Analysis of Genes Involved in Ulcerative Colitis Activity and Tumorigenesis Through Systematic Mining of Gene Co-expression Networks
Source: Front Physiol. 2019 May 31;10:662. doi: 10.3389/fphys.2019.00662 (PMC6554330; doi:10.3389/fphys.2019.00662)
Supplement: Supplementary file 3 [file Table_3.xls]

## Sheet: UC vs Adenoma
Supplementary S3 The DEGs expression level of multi-comparative analysis among normal, UC, adenoma and colorectal cancer in GSE4183
GSE4183	UC	Gene	logFC	AveExpr	t	P.Value	adj.P.Val	B
	vs	LOC221946	-2.22766	6.73984	-37.2537	3.8191e-27	7.82304e-23	51.0298
	Adenoma	CFHR2	-2.06307	7.0786	-30.0225	2.44126e-24	2.50033e-20	45.1547
		LOC101928255	-1.61838	6.60177	-28.1986	1.5699e-23	1.07192e-19	43.4129
		LOC101928420	-1.56994	5.5578	-26.7507	7.46176e-23	3.05694e-19	41.9399
		LOC101928917	-1.63809	6.63384	-26.5787	9.02534e-23	3.08125e-19	41.7593
		LOC100271832	-1.62711	7.49708	-25.8892	1.95808e-22	5.7299e-19	41.0222
		LINC00567	-1.51534	5.96865	-25.4814	3.12343e-22	7.99753e-19	40.5765
		LINC00242	-1.69792	6.7153	-23.9372	1.95135e-21	3.0691e-18	38.8186
		CLIP4	-1.81719	6.15648	-23.0321	6.00497e-21	8.20039e-18	37.7334
		LOC102723645	-1.53476	5.48407	-20.5581	1.60575e-19	1.34478e-16	34.5349
		IGLV6-57	-2.7681	7.87589	-20.2957	2.32145e-19	1.69831e-16	34.1739
		ARMCX1	-1.89342	6.75359	-19.0328	1.45223e-18	7.49459e-16	32.3727
		MPDZ	-1.54049	6.82702	-18.7627	2.1787e-18	1.01428e-15	31.973
		EGR2	-2.59345	6.73641	-18.2	5.15356e-18	1.91937e-15	31.1232
		DOCK10	-1.65314	6.24139	-17.862	8.73892e-18	2.97455e-15	30.6011
		ZNF542P	-1.61781	5.32106	-17.8186	9.35727e-18	3.05214e-15	30.5335
		PCDH19	-1.81823	6.75097	-17.7717	1.00757e-17	3.17523e-15	30.4603
		INMT	-1.68663	6.67558	-17.3507	1.97346e-17	5.11701e-15	29.7945
		PYHIN1	-1.54557	5.57352	-17.2509	2.31883e-17	5.86405e-15	29.6346
		CLDN5	-1.74292	8.18151	-16.937	3.87073e-17	8.97896e-15	29.1263
		PTGFR	-1.59644	5.45119	-16.8635	4.36922e-17	9.62356e-15	29.0061
		MILR1	-1.55636	6.33535	-16.5038	7.95125e-17	1.46733e-14	28.4113
		MAB21L2	-2.1884	6.69473	-16.3621	1.00954e-16	1.83004e-14	28.1739
		SIGLEC17P	-1.55636	6.74282	-16.3503	1.03002e-16	1.83487e-14	28.1539
		HLA-DMB	-2.06912	10.4288	-16.1974	1.33532e-16	2.25091e-14	27.8957
		MEOX1	-2.67295	6.66535	-16.0917	1.59976e-16	2.66419e-14	27.7159
		JAM2	-1.75496	6.993	-15.7834	2.72417e-16	4.13347e-14	27.1858
		RFTN1	-1.5424	7.65403	-15.7438	2.91912e-16	4.36461e-14	27.117
		ACKR4	-2.70253	6.26711	-15.7092	3.1007e-16	4.5694e-14	27.0568
		SDPR	-1.56595	6.18072	-15.6008	3.74857e-16	5.37855e-14	26.8677
		CCR2	-1.54116	6.89123	-15.2342	7.17919e-16	9.24896e-14	26.2196
		VIP	-3.18484	5.38869	-14.8645	1.39962e-15	1.58397e-13	25.5531
		PTPRM	-1.55822	7.70496	-14.7755	1.64669e-15	1.80379e-13	25.3906
		CRYAB	-1.5639	7.82044	-14.7623	1.68723e-15	1.82864e-13	25.3663
		PLEKHO2	-1.79928	8.54096	-14.6337	2.13706e-15	2.25647e-13	25.1301
		MCC	-1.59368	6.90467	-14.5679	2.41371e-15	2.52257e-13	25.0084
		HLA-DRB1 /// HLA-DRB1	-1.63591	12.4863	-14.2389	4.46115e-15	3.99049e-13	24.394
		LAG3	-1.61149	6.94537	-14.2221	4.60461e-15	4.0481e-13	24.3624
		SCG2	-1.75243	6.28553	-14.1659	5.11939e-15	4.33987e-13	24.2563
		FCN3	-1.72941	6.85629	-14.0011	7.0004e-15	5.66783e-13	23.9431
		43525	-1.67031	6.16508	-13.8882	8.6886e-15	6.66582e-13	23.7267
		PRF1	-1.57985	8.2888	-13.7412	1.15299e-14	8.46521e-13	23.4433
		ZNF304	-1.60314	5.66524	-13.6662	1.33329e-14	9.38526e-13	23.2977
		GIMAP4	-1.6499	8.99502	-13.4987	1.84818e-14	1.25358e-12	22.9704
		IPCEF1	-1.63954	6.48229	-13.4535	2.01957e-14	1.35636e-12	22.8815
		GPR171	-1.57892	6.48263	-13.3153	2.65177e-14	1.64732e-12	22.6084
		TLR8	-1.87391	6.71524	-13.2336	3.11787e-14	1.86959e-12	22.446
		OLFML1	-1.96776	6.96513	-13.2331	3.12097e-14	1.86959e-12	22.445
		TNFSF13B	-2.24603	8.23632	-13.233	3.12146e-14	1.86959e-12	22.4449
		IGSF6	-2.18775	6.51963	-13.0785	4.24842e-14	2.44396e-12	22.1356
		C1orf54	-1.67987	9.00494	-12.9861	5.11509e-14	2.77925e-12	21.9493
		SERPING1	-2.08929	9.27827	-12.9741	5.23993e-14	2.8246e-12	21.9251
		SAMD9L	-1.86411	8.16516	-12.8792	6.34719e-14	3.29989e-12	21.7327
		EID3	-1.55401	4.89252	-12.8525	6.69977e-14	3.46561e-12	21.6784
		P2RY10	-1.69478	6.25711	-12.8248	7.08749e-14	3.62045e-12	21.6219
		SLAMF7	-1.98613	8.78268	-12.7898	7.60921e-14	3.84517e-12	21.5506
		GPC6	-1.62586	7.6389	-12.6283	1.05853e-13	4.96175e-12	21.2191
		DOCK8	-1.54705	7.04982	-12.5109	1.34787e-13	6.0152e-12	20.9764
		HCST	-1.64608	8.16557	-12.5027	1.37092e-13	6.09151e-12	20.9594
		HLA-DMA	-1.91782	10.6645	-12.473	1.45781e-13	6.39439e-12	20.8976
		GPR183	-2.36883	7.43796	-12.4498	1.52963e-13	6.65241e-12	20.8493
		AIM2	-1.97409	7.39216	-12.3901	1.73147e-13	7.41995e-12	20.7248
		ITK	-1.88338	6.86132	-12.3045	2.06963e-13	8.56451e-12	20.5455
		CD8A	-1.52158	8.3849	-12.2929	2.12027e-13	8.73876e-12	20.5212
		TCEAL7	-1.59477	5.10963	-12.276	2.19682e-13	9.03609e-12	20.4856
		CD160	-1.50727	5.84805	-12.2731	2.21008e-13	9.05425e-12	20.4795
		PNOC	-1.85924	7.43435	-12.2228	2.45582e-13	9.69798e-12	20.3736
		CLMP	-1.70914	7.02936	-12.0108	3.84166e-13	1.42044e-11	19.9238
		FAM49A	-1.80604	6.44518	-11.9929	3.99059e-13	1.46681e-11	19.8855
		AXIN2	1.82485	8.5345	11.9852	4.05655e-13	1.4835e-11	19.869
		FRMD6	-1.65957	7.46677	-11.9674	4.21353e-13	1.52927e-11	19.8309
		CFP	-2.11408	7.23721	-11.9342	4.52202e-13	1.60258e-11	19.7598
		HLX	-1.84049	7.40274	-11.9041	4.82208e-13	1.67862e-11	19.6952
		CP	-1.59397	6.43163	-11.8762	5.11855e-13	1.75332e-11	19.6352
		ACP5	-1.85872	9.58731	-11.8006	6.01904e-13	2.00518e-11	19.4722
		ITM2A	-2.11256	8.50265	-11.7284	7.03112e-13	2.27169e-11	19.3159
		LY96	-2.23526	8.63895	-11.7199	7.16164e-13	2.29936e-11	19.2974
		CCDC102B	-2.0099	4.90003	-11.7113	7.29464e-13	2.33474e-11	19.2789
		CHGA	-3.24454	9.01457	-11.708	7.34688e-13	2.34737e-11	19.2717
		NKG7	-1.97951	8.01126	-11.6833	7.74941e-13	2.46107e-11	19.218
		CECR1	-2.03424	9.94191	-11.634	8.62285e-13	2.70077e-11	19.1106
		MRGPRF	-2.14503	7.98506	-11.5236	1.09636e-12	3.24536e-11	18.8689
		IL18R1	-1.71331	5.95658	-11.5194	1.10625e-12	3.24647e-11	18.8599
		ITGA4	-1.84347	6.77081	-11.5006	1.15272e-12	3.3732e-11	18.8185
		MIR100HG	-2.33616	5.33448	-11.4817	1.20121e-12	3.48246e-11	18.777
		TMEM47	-1.82174	7.36067	-11.4709	1.22997e-12	3.53858e-11	18.7532
		GMFG	-1.7137	8.58401	-11.4531	1.27889e-12	3.67415e-11	18.714
		SPI1	-1.72794	7.3407	-11.4246	1.36135e-12	3.86765e-11	18.6511
		SETBP1	-1.54387	6.84251	-11.388	1.47534e-12	4.13418e-11	18.5701
		ISG20	-2.04848	9.88899	-11.2571	1.96874e-12	5.23737e-11	18.2798
		PLEKHO1	-1.81953	8.43948	-11.2466	2.01543e-12	5.32012e-11	18.2562
		FAM26F	-1.99037	7.47015	-11.2234	2.12142e-12	5.50066e-11	18.2046
		ITIH5	-1.92642	7.06369	-11.1803	2.33447e-12	5.93292e-11	18.1082
		EOMES	-1.5502	7.19447	-11.1555	2.46709e-12	6.17044e-11	18.0526
		ST3GAL1	-1.50063	7.73184	-11.1466	2.51619e-12	6.2779e-11	18.0328
		CCL19	-4.21818	7.89439	-11.0558	3.0818e-12	7.40066e-11	17.8286
		FGL2	-2.10069	9.02654	-11.0471	3.14259e-12	7.50265e-11	17.8089
		CD3D	-1.68111	9.31896	-11.0221	3.324e-12	7.81075e-11	17.7524
		SECTM1	-1.90028	9.39501	-11.0219	3.32502e-12	7.81075e-11	17.7521
		RBMS1	-1.5376	8.44449	-11.016	3.36945e-12	7.897e-11	17.7388
		SLA	-1.73768	9.08356	-11.001	3.48456e-12	8.12034e-11	17.7049
		APLNR	-1.82619	8.32385	-10.9474	3.93132e-12	8.96906e-11	17.5835
		IL6R	-1.51729	7.04118	-10.9398	3.99875e-12	9.07993e-11	17.5663
		RARRES3	-2.22037	9.82577	-10.8738	4.64194e-12	1.01914e-10	17.4161
		ZCCHC24	-1.63368	8.26155	-10.8523	4.87262e-12	1.06182e-10	17.3673
		COLEC12	-1.5778	7.26077	-10.8516	4.8802e-12	1.06234e-10	17.3657
		HLA-DPA1	-1.82344	10.6652	-10.8156	5.29513e-12	1.13934e-10	17.2835
		FCRL5	-1.54416	6.44619	-10.8111	5.35024e-12	1.14999e-10	17.2731
		PPP1R16B	-1.54094	7.07481	-10.8016	5.46616e-12	1.1699e-10	17.2515
		VCAM1	-2.45326	8.52961	-10.7913	5.59641e-12	1.18863e-10	17.2278
		GIMAP6	-1.82864	7.65012	-10.7873	5.64712e-12	1.19623e-10	17.2187
		KLHL6	-1.64525	6.4182	-10.77	5.87319e-12	1.23772e-10	17.1792
		GUCY1B3	-1.59482	7.10607	-10.7021	6.85627e-12	1.40304e-10	17.0233
		TCF4	-1.75179	8.46869	-10.5927	8.80732e-12	1.74815e-10	16.7711
		IL10RA	-1.70307	8.39382	-10.59	8.86272e-12	1.75512e-10	16.7647
		ROBO1	-2.4889	7.86802	-10.5897	8.86813e-12	1.75512e-10	16.7641
		ZNRF3	2.06314	8.53978	10.534	1.00817e-11	1.95585e-10	16.6349
		PLA2G7	-2.31358	8.759	-10.5244	1.03055e-11	1.98962e-10	16.6128
		SLFN11	-1.64412	6.57223	-10.5152	1.05272e-11	2.02669e-10	16.5914
		NR3C1	-1.8923	7.56555	-10.5102	1.0649e-11	2.04246e-10	16.5798
		CPNE8	-1.67925	6.48318	-10.5019	1.08565e-11	2.0687e-10	16.5603
		SPIB	-1.73226	7.72268	-10.4841	1.13108e-11	2.13737e-10	16.519
		MMRN1	-1.8904	5.33463	-10.4819	1.13685e-11	2.14431e-10	16.5139
		MYOT	-1.74657	5.27023	-10.4091	1.34564e-11	2.47656e-10	16.344
		DOK3	-1.56949	7.49192	-10.4038	1.36236e-11	2.5006e-10	16.3316
		P2RX5	-2.22814	8.15101	-10.3592	1.5111e-11	2.71283e-10	16.2272
		PPP1R18	-1.71617	9.62689	-10.351	1.54e-11	2.75746e-10	16.2081
		CHST11	-1.69944	7.48694	-10.3083	1.70142e-11	3.01226e-10	16.1077
		P2RY8	-2.12791	7.62026	-10.2068	2.1574e-11	3.66437e-10	15.8684
		GPR18	-2.76725	6.66204	-10.1985	2.19973e-11	3.7239e-10	15.8489
		PRKAR2B	-2.08909	8.35361	-10.1981	2.20159e-11	3.72398e-10	15.848
		MPEG1	-1.76142	9.5608	-10.1538	2.44359e-11	4.05956e-10	15.7429
		CCDC69	-1.74062	7.32135	-10.1077	2.72375e-11	4.44255e-10	15.6335
		LRRK2	-2.06508	6.22963	-10.0831	2.88626e-11	4.67369e-10	15.5751
		GAPT	-1.73928	5.83286	-10.0469	3.14439e-11	5.00853e-10	15.4888
		TRAC	-1.54054	9.44428	-10.0347	3.23691e-11	5.13196e-10	15.4596
		OGN	-1.90159	4.98108	-10.0251	3.31083e-11	5.21684e-10	15.4368
		SASH3	-1.81721	8.88759	-10.0247	3.31426e-11	5.21823e-10	15.4358
		CLEC4A	-1.59578	7.35282	-10.0136	3.40287e-11	5.32248e-10	15.4092
		TSPYL5	-1.76108	6.80591	-10.0128	3.40905e-11	5.32248e-10	15.4074
		TLR1	-1.85114	6.31843	-10.0048	3.47411e-11	5.41169e-10	15.3883
		CFH	-1.58248	7.68355	-9.94458	4.00867e-11	6.13704e-10	15.2441
		C1QB	-1.98273	9.89573	-9.91064	4.34626e-11	6.56365e-10	15.1626
		CCL2	-2.03393	9.18257	-9.88576	4.61212e-11	6.90605e-10	15.1028
		CPNE5	-2.01763	8.46447	-9.87353	4.74889e-11	7.06064e-10	15.0733
		GUCY1A3	-1.81153	7.11237	-9.86422	4.85571e-11	7.19713e-10	15.0509
		GZMB	-2.42706	7.36677	-9.78053	5.93388e-11	8.51784e-10	14.8488
		SPARCL1	-1.86993	10.0566	-9.76084	6.22138e-11	8.84992e-10	14.8011
		CXCL12	-1.79599	8.73807	-9.72542	6.77479e-11	9.5247e-10	14.7152
		LSP1	-1.69378	8.91929	-9.70688	7.08448e-11	9.89115e-10	14.6702
		IGLL3P	-2.05589	12.2309	-9.70188	7.17039e-11	9.99172e-10	14.658
		ACKR1	-2.04615	8.36754	-9.69664	7.2616e-11	1.00709e-09	14.6453
		ENTPD1	-1.55925	7.71447	-9.67409	7.66771e-11	1.05555e-09	14.5904
		P2RY14	-2.27285	7.53215	-9.67003	7.74342e-11	1.06454e-09	14.5805
		C1orf162	-1.74106	7.7333	-9.66802	7.78103e-11	1.06899e-09	14.5757
		HCLS1	-2.21769	9.56662	-9.63285	8.47188e-11	1.14698e-09	14.4899
		ARHGAP9	-1.53586	8.27655	-9.60921	8.97115e-11	1.20581e-09	14.4322
		LUM	-1.74913	8.42281	-9.5774	9.69077e-11	1.28831e-09	14.3544
		CXCL9	-2.97606	8.98499	-9.57511	9.74486e-11	1.29367e-09	14.3488
		CD52	-2.30125	9.08656	-9.51895	1.1171e-10	1.46028e-09	14.2112
		RASSF2	-2.10088	8.51522	-9.48501	1.21348e-10	1.56333e-09	14.1277
		C1S	-2.10948	9.8793	-9.47986	1.22881e-10	1.5801e-09	14.1151
		LCP1	-1.50903	10.2616	-9.47351	1.24801e-10	1.59877e-09	14.0995
		CD274	-1.59965	7.60123	-9.47036	1.25767e-10	1.60611e-09	14.0917
		DUSP5	-1.76086	8.95761	-9.43879	1.35853e-10	1.7125e-09	14.0139
		FCER1G	-1.93256	9.46855	-9.35989	1.64845e-10	2.02949e-09	13.819
		P2RY13	-1.67108	7.76442	-9.30827	1.87164e-10	2.27259e-09	13.691
		LAPTM5	-1.58572	10.9586	-9.25932	2.11183e-10	2.51944e-09	13.5693
		C1QA	-1.7746	10.9966	-9.15346	2.74497e-10	3.1518e-09	13.305
		EVI2B	-2.04721	9.29637	-9.15165	2.75731e-10	3.16419e-09	13.3005
		HS3ST3A1	-1.54631	5.69533	-9.14917	2.77433e-10	3.17838e-09	13.2943
		ITGAL	-1.60601	7.6626	-9.13471	2.87589e-10	3.27094e-09	13.258
		HLA-DRA	-1.75023	12.3977	-9.1339	2.88165e-10	3.27568e-09	13.256
		C1R	-1.57328	9.96471	-9.11162	3.04589e-10	3.41983e-09	13.2002
		GBP1	-2.11699	8.68595	-9.05624	3.49681e-10	3.8448e-09	13.061
		LAX1	-1.73391	7.92203	-9.0518	3.53583e-10	3.87523e-09	13.0498
		TCF21	-1.70296	7.72668	-9.04424	3.60318e-10	3.94061e-09	13.0308
		PTPRCAP	-1.57221	8.65669	-9.00114	4.01337e-10	4.31322e-09	12.9222
		IGLV1-44	-1.98968	9.98748	-8.97668	4.26694e-10	4.55229e-09	12.8604
		GBP5	-2.15993	7.05055	-8.96652	4.37712e-10	4.65006e-09	12.8347
		RASGRP1	-1.8119	7.43399	-8.91905	4.93134e-10	5.15638e-09	12.7146
		SERPINF1	-1.63639	9.92575	-8.89228	5.27495e-10	5.45442e-09	12.6467
		CD38	-1.54959	8.63706	-8.87652	5.48861e-10	5.64685e-09	12.6067
		EMP3	-1.60234	9.73136	-8.84967	5.87311e-10	5.97936e-09	12.5384
		MADCAM1	-1.57158	8.97943	-8.83947	6.02625e-10	6.09889e-09	12.5125
		PRR16	-1.51388	6.39132	-8.78043	6.99665e-10	6.87932e-09	12.362
		PCDH17	-1.7156	7.14842	-8.76026	7.36351e-10	7.18257e-09	12.3105
		RAI2	-1.53817	7.47143	-8.75138	7.53132e-10	7.31491e-09	12.2878
		GBP2	-1.77969	9.37917	-8.73163	7.91834e-10	7.65091e-09	12.2373
		PTPRC	-1.51822	7.23685	-8.67644	9.11131e-10	8.63001e-09	12.0959
		LILRB2	-1.7069	7.22579	-8.61391	1.06866e-09	9.89175e-09	11.9352
		PCOLCE	-1.87186	8.84613	-8.582	1.1595e-09	1.06161e-08	11.853
		MS4A7	-1.57211	7.95598	-8.53987	1.29161e-09	1.16534e-08	11.7443
		CST7	-1.61665	8.29124	-8.4935	1.45489e-09	1.29069e-08	11.6243
		IGKC	-1.72474	9.98524	-8.48187	1.49902e-09	1.32144e-08	11.5942
		MMP9	-2.31812	10.0835	-8.47096	1.54169e-09	1.35188e-08	11.566
		FAIM3	-2.00797	8.66044	-8.42326	1.74325e-09	1.50606e-08	11.4422
		IRX3	2.30876	6.00017	8.41988	1.75851e-09	1.51605e-08	11.4334
		PSMB9	-1.61403	10.7986	-8.41377	1.78647e-09	1.53692e-08	11.4175
		ADAMDEC1	-2.74569	10.9353	-8.35579	2.07523e-09	1.75948e-08	11.2666
		CD27	-1.68923	8.88344	-8.35041	2.10428e-09	1.78116e-08	11.2526
		MRC1	-1.71048	8.63858	-8.3461	2.12791e-09	1.79893e-08	11.2413
		MZB1	-2.21013	9.6557	-8.33102	2.21267e-09	1.85782e-08	11.202
		CHRDL2	-1.6038	6.99993	-8.30029	2.39619e-09	1.99203e-08	11.1217
		COL3A1	-1.62495	10.6535	-8.25505	2.69501e-09	2.21165e-08	11.0033
		FAM129A	-1.63574	7.96095	-8.24709	2.75137e-09	2.25076e-08	10.9825
		CXCL6	-3.31201	7.92049	-8.23813	2.81628e-09	2.2947e-08	10.959
		RAC2	-1.61237	9.52471	-8.23283	2.85544e-09	2.32198e-08	10.9451
		TRBC1	-1.87548	9.74993	-8.22567	2.90913e-09	2.35784e-08	10.9263
		ZC3H12D	-1.80793	7.33952	-8.2253	2.91195e-09	2.35858e-08	10.9253
		C3	-2.23141	10.3404	-8.22086	2.94581e-09	2.38036e-08	10.9137
		RARRES2	-1.5515	10.0581	-8.18922	3.19911e-09	2.5648e-08	10.8306
		TNIP3	-3.02836	6.69965	-8.174	3.32874e-09	2.65832e-08	10.7906
		IL21R	-1.51996	6.5201	-8.1089	3.94657e-09	3.09382e-08	10.6191
		UBE2E2	-1.94213	7.3483	-8.09666	4.07511e-09	3.18046e-08	10.5869
		MXRA5	-1.80499	9.70854	-8.08869	4.16113e-09	3.23847e-08	10.5658
		GIMAP7	-1.69499	7.96328	-8.06504	4.42748e-09	3.42107e-08	10.5034
		IGLJ3	-1.77078	10.0485	-8.06319	4.44905e-09	3.43255e-08	10.4985
		TLR2	-1.85719	7.91044	-8.04324	4.68838e-09	3.59419e-08	10.4457
		NXN	-1.79364	8.20597	-8.0424	4.69866e-09	3.59938e-08	10.4435
		RCSD1	-1.79491	8.25039	-8.0055	5.17749e-09	3.92073e-08	10.3458
		IFIT1	-2.03253	7.43819	-8.00184	5.22769e-09	3.95435e-08	10.3361
		CD163	-1.55312	7.60763	-7.97421	5.62224e-09	4.2139e-08	10.2628
		VNN1	-2.57702	7.4525	-7.95527	5.9102e-09	4.41197e-08	10.2125
		C1QC	-1.53809	10.7737	-7.90874	6.68309e-09	4.91549e-08	10.0888
		CSF2RB	-2.00211	9.17786	-7.9066	6.72097e-09	4.93627e-08	10.0831
		CORO1A	-1.64801	9.58907	-7.83228	8.18341e-09	5.84073e-08	9.8849
		C11orf96	-1.95306	9.31259	-7.81548	8.55656e-09	6.06689e-08	9.84002
		RAB31	-1.74863	9.21133	-7.80357	8.83172e-09	6.24686e-08	9.80816
		TOX2	-1.88932	6.04265	-7.79538	9.02593e-09	6.36445e-08	9.78627
		ITGAM	-1.74723	7.44752	-7.77321	9.57405e-09	6.71626e-08	9.72693
		TPK1	-1.68287	8.21971	-7.77027	9.6494e-09	6.76449e-08	9.71904
		IGHM	-2.09426	10.3575	-7.71898	1.10623e-08	7.61166e-08	9.58152
		ELTD1	-1.72294	6.48289	-7.67583	1.2413e-08	8.45027e-08	9.46558
		RHOH	-1.69963	7.83922	-7.61952	1.44316e-08	9.68282e-08	9.31397
		TMEM163	-1.92488	6.62951	-7.47435	2.13187e-08	1.35957e-07	8.92146
		LGR5	2.19963	7.83848	7.46168	2.20595e-08	1.39897e-07	8.88711
		HCK	-1.55708	8.82121	-7.45835	2.22585e-08	1.41028e-07	8.87807
		LAMP3	-1.90116	8.32948	-7.41265	2.5183e-08	1.57319e-07	8.75392
		CDA	-1.9358	8.65095	-7.40211	2.59104e-08	1.61322e-07	8.72529
		HHEX	-1.55487	6.90096	-7.39376	2.65025e-08	1.64508e-07	8.70257
		CCL11	-2.46259	9.57962	-7.37936	2.75557e-08	1.70426e-07	8.66337
		CD79A	-1.85772	9.01169	-7.35835	2.91689e-08	1.78891e-07	8.60617
		ADH1B	-1.84195	6.52338	-7.34567	3.0189e-08	1.84155e-07	8.5716
		TPSB2	-2.00492	9.49561	-7.22958	4.13864e-08	2.4396e-07	8.25445
		IL7R	-1.63193	9.21114	-7.20465	4.42956e-08	2.58726e-07	8.18617
		RSAD2	-2.08675	7.20661	-7.18018	4.73536e-08	2.74863e-07	8.11907
		KLRB1	-1.56169	8.80752	-7.14667	5.18914e-08	2.98161e-07	8.02711
		FGR	-1.62674	7.87819	-7.11243	5.69854e-08	3.23349e-07	7.93301
		SST	-2.37731	7.60503	-7.09445	5.98603e-08	3.37511e-07	7.88356
		FOLH1B	-1.68657	5.65812	-7.07173	6.37051e-08	3.5654e-07	7.82101
		SBSPON	1.80842	6.25207	7.0585	6.60578e-08	3.68499e-07	7.78458
		IFIT3	-1.6284	8.62249	-6.96708	8.49169e-08	4.609e-07	7.53231
		FAM65B	-1.68273	6.80129	-6.96424	8.55843e-08	4.64154e-07	7.52445
		NKX2-3	-1.76854	8.10917	-6.96134	8.62695e-08	4.67375e-07	7.51644
		CD19	-1.94218	7.62413	-6.95859	8.69245e-08	4.70302e-07	7.50885
		GPR128	-2.86069	7.24212	-6.90529	1.00675e-07	5.35924e-07	7.36137
		GNLY	-1.79479	7.32961	-6.88768	1.05689e-07	5.59848e-07	7.31257
		TNFRSF17	-2.10328	8.16734	-6.87855	1.08385e-07	5.72207e-07	7.28728
		NAPSB	-1.73188	6.66645	-6.84795	1.17945e-07	6.16293e-07	7.20242
		ENPP2	-1.64047	9.13635	-6.79445	1.36761e-07	7.02283e-07	7.05385
		TWIST1	-1.97825	6.15552	-6.79279	1.37392e-07	7.05348e-07	7.04923
		CCL18	-2.71773	8.59574	-6.79151	1.37879e-07	7.07669e-07	7.04568
		CCL21	-1.93441	8.37236	-6.76136	1.49891e-07	7.61689e-07	6.96184
		BANK1	-1.60776	7.36057	-6.75269	1.5354e-07	7.78687e-07	6.9377
		VNN2	-1.82255	7.4996	-6.68385	1.85876e-07	9.22354e-07	6.74595
		TMEM119	-1.73046	8.35969	-6.66916	1.93627e-07	9.55494e-07	6.70496
		EPB41L3	-2.14329	7.64113	-6.6631	1.96919e-07	9.70572e-07	6.68805
		CXCL13	-4.04118	7.53455	-6.60811	2.29493e-07	1.10976e-06	6.5345
		CCL8	-2.61106	7.83141	-6.58189	2.46899e-07	1.18692e-06	6.46119
		CRNDE	2.25289	6.18808	6.45786	3.49165e-07	1.61233e-06	6.11377
		GREM1	-2.73806	7.99654	-6.39621	4.15002e-07	1.88281e-06	5.94067
		SLC2A3	-1.75393	7.4416	-6.36687	4.50613e-07	2.02553e-06	5.8582
		CMPK2	-1.74665	8.57214	-6.32809	5.02465e-07	2.23313e-06	5.7491
		GCG	-3.70379	7.84241	-6.26038	6.0787e-07	2.63303e-06	5.55841
		IDO1	-2.42309	9.19246	-6.25052	6.24981e-07	2.70087e-06	5.53061
		CASP5	-1.57569	8.88964	-6.24366	6.37166e-07	2.7512e-06	5.51128
		LOC100293211	-1.65983	8.01575	-6.1557	8.16522e-07	3.43654e-06	5.26305
		MS4A1	-2.47926	6.96951	-6.15324	8.22213e-07	3.45623e-06	5.2561
		COL6A3	-1.64214	11.1568	-6.11486	9.1633e-07	3.81584e-06	5.14768
		FDCSP	-3.33315	7.12949	-6.08009	1.01094e-06	4.15493e-06	5.04939
		SELL	-2.1474	8.7058	-6.06867	1.04413e-06	4.281e-06	5.01709
		C16orf54	-2.13	6.46109	-6.06762	1.04725e-06	4.29122e-06	5.01411
		S100A8	-2.4991	8.28733	-6.04299	1.1228e-06	4.5652e-06	4.94445
		DDX60	-1.52554	9.41142	-6.02413	1.18439e-06	4.78332e-06	4.89105
		S100A12	-3.15937	7.51355	-5.97204	1.37267e-06	5.46293e-06	4.74358
		IGHD	-1.57385	7.91429	-5.9439	1.48669e-06	5.86997e-06	4.66383
		CCR7	-1.58231	7.987	-5.92421	1.57205e-06	6.18316e-06	4.60805
		FPR2	-1.82675	6.53726	-5.92314	1.57685e-06	6.19848e-06	4.605
		FCN1	-1.75908	7.4136	-5.86787	1.84464e-06	7.128e-06	4.44832
		ADM	-1.85309	9.81215	-5.83502	2.02506e-06	7.7506e-06	4.35513
		PTGDS	-1.65772	9.63837	-5.81967	2.11537e-06	8.05862e-06	4.31157
		IGLL5	-1.65917	12.0846	-5.78606	2.32743e-06	8.77187e-06	4.21619
		CPA3	-1.60825	9.34294	-5.53102	4.81295e-06	1.67582e-05	3.49168
		SERPINB3	-2.26322	6.29264	-5.47373	5.66786e-06	1.93986e-05	3.32885
		CHI3L1	-1.52163	8.75834	-5.45211	6.02857e-06	2.05029e-05	3.26742
		TMEM45A	-1.60868	7.96189	-5.41774	6.6503e-06	2.23943e-05	3.16973
		FNDC1	-1.5539	6.46325	-5.40025	6.99079e-06	2.34254e-05	3.12004
		XDH	-1.73208	9.58799	-5.32891	8.57081e-06	2.81218e-05	2.91735
		NCF2	-1.51261	8.08215	-5.29389	9.47252e-06	3.08188e-05	2.8179
		NMU	1.68387	7.84826	5.24256	1.09688e-05	3.52227e-05	2.67216
		CSTA	-1.66168	8.11601	-5.24104	1.10165e-05	3.5359e-05	2.66785
		CXCL10	-1.73568	9.37449	-5.22652	1.14831e-05	3.67532e-05	2.62664
		S100A9	-2.35668	9.5273	-5.14295	1.458e-05	4.54785e-05	2.38955
		CSF3R	-1.64876	8.19395	-5.1415	1.46405e-05	4.56186e-05	2.38544
		PTPRR	-1.81289	7.14896	-5.1387	1.4758e-05	4.59357e-05	2.37751
		SERPINB7	-1.71402	7.32107	-4.95841	2.46961e-05	7.30506e-05	1.86706
		FOXQ1	1.50375	10.0447	4.81767	3.68911e-05	0.000105101	1.46994
		CHGB	-1.6139	6.9834	-4.7892	4.00071e-05	0.000112802	1.38979
		TM4SF20	-2.23532	7.28135	-4.78816	4.01257e-05	0.000113027	1.38686
		PI3	-1.94935	11.3403	-4.78369	4.064e-05	0.000114319	1.37428
		LTF	-2.43434	7.45949	-4.77743	4.13712e-05	0.000116168	1.35666
		RGS2	-1.5054	10.0045	-4.74217	4.57378e-05	0.000127174	1.25753
		HIST1H1C	-1.58317	8.54621	-4.64238	6.0741e-05	0.000164819	0.977544
		C5AR1	-1.86303	7.78018	-4.61	6.65878e-05	0.00017921	0.886928
		DPEP1	1.69693	8.92133	4.57534	7.34686e-05	0.000195649	0.790017
		COL15A1	-1.66467	9.54428	-4.46264	0.000101079	0.000261626	0.475958
		MALL	-1.55363	11.2174	-4.43249	0.000110068	0.000282394	0.392193
		FCGR3B	-1.612	9.04923	-4.42931	0.000111061	0.000284799	0.383364
		CA4	-2.40994	9.7346	-4.41831	0.000114564	0.000292865	0.352844
		BCL2A1	-2.07234	8.28797	-4.33678	0.000144162	0.000359553	0.127166
		MNDA	-1.66658	8.10596	-4.27901	0.000169589	0.000416953	-0.0321602
		ACE2	-1.55618	8.43873	-4.20205	0.00021043	0.000506694	-0.243535
		CYP4X1	1.85951	7.36368	4.02685	0.000342964	0.000789179	-0.720833
		GCNT3	-1.53791	10.7232	-3.99644	0.000373146	0.000850226	-0.803068
		MMP10	-1.97585	7.74289	-3.96617	0.00040577	0.000917822	-0.884731
		SPINK5	-1.68955	9.13076	-3.88234	0.000511382	0.00113417	-1.10982
		HCAR3	-2.5463	8.39497	-3.84491	0.000566793	0.0012468	-1.20977
		GBP3	-1.55506	10.6255	-3.81094	0.000622146	0.00135589	-1.30022
		NPTX2	-1.65615	7.77778	-3.73678	0.000761915	0.00162692	-1.49667
		CLCA4	-2.77174	11.0723	-3.60323	0.00109445	0.00226178	-1.84675
		SLC26A3	-1.6288	9.22257	-3.58781	0.00114091	0.00234949	-1.88684
		CXCL11	-1.64416	7.22881	-3.55181	0.00125692	0.00256646	-1.98017
		HPGD	-1.66841	9.24254	-3.54975	0.00126389	0.00258019	-1.9855
		MGAM	-1.63871	6.52384	-3.52937	0.00133495	0.00271011	-2.03816
		MMP3	-2.10182	10.2572	-3.5035	0.00143067	0.00288444	-2.10479
		BEST4	-1.51574	6.26386	-3.46698	0.00157721	0.00315504	-2.19852
		DHRS9	-1.69443	10.3846	-3.45773	0.0016166	0.00322439	-2.22221
		TNFAIP6	-1.69939	6.98666	-3.44062	0.00169191	0.00335857	-2.26592
		PROK2	-1.64146	6.55976	-3.39319	0.00191879	0.00376589	-2.38659
		HLA-DQA1	-1.6841	9.30075	-3.36689	0.00205693	0.00401644	-2.45317
		PKIB	-1.77887	7.98346	-3.25651	0.00274835	0.00522044	-2.73002
		DUSP27	2.13063	7.07062	3.251	0.00278814	0.0052872	-2.74372
		SLC6A14	-1.60015	8.61979	-2.47444	0.0190724	0.0303205	-4.54276

## Sheet: UC vs CRC
Table S3 The DEGs expression level of multi-comparative analysis among normal, UC, adenoma and colorectal cancer in GSE4183
GSE4183	UC	Gene	logFC	AveExpr	t	P.Value	adj.P.Val	B
	vs	TNIP3	-3.40693	5.92249	-27.3495	4.83221e-23	9.8983e-19	41.5851
	Adenoma	CXCL11	-2.92052	6.94824	-24.7684	8.79376e-22	9.00657e-18	38.9977
		DUOXA2	-2.75436	6.94848	-24.295	1.54241e-21	1.05316e-17	38.4893
		CXCL9	-2.67615	6.23503	-23.7361	3.03323e-21	1.55331e-17	37.8744
		IDO1	-2.65347	6.79769	-20.9468	1.11469e-19	4.56666e-16	34.5477
		VNN1	-2.64668	5.73421	-19.3172	1.11805e-18	3.27174e-15	32.3804
		RARRES3	-2.63372	6.4543	-18.9974	1.79262e-18	4.1015e-15	31.9333
		ACKR4	-2.60945	7.3094	-17.1867	2.96488e-17	3.79579e-14	29.2554
		CCL19	-2.57243	5.67006	-16.9648	4.25138e-17	4.83807e-14	28.909
		SLC6A14	-2.51122	5.41261	-16.0927	1.82139e-16	1.69588e-13	27.5056
		NOS2	-2.38656	7.21505	-14.6578	2.29918e-15	1.30823e-12	25.0424
		SERPINB3	-2.35761	5.62749	-14.5243	2.93891e-15	1.62705e-12	24.8028
		IGLV6-57	-2.33667	8.26781	-13.9204	9.11768e-15	4.2447e-12	23.6958
		LOC221946	-2.31039	6.19151	-13.7504	1.26208e-14	5.27603e-12	23.3773
		S100A12	-2.25344	8.34161	-13.2	3.69316e-14	1.37547e-11	22.3234
		GPR128	-2.2391	5.6785	-12.9246	6.3964e-14	2.08617e-11	21.7832
		CXCL10	-2.14411	9.8691	-12.317	2.21309e-13	5.46181e-11	20.56
		LTF	-2.1269	5.90583	-12.2509	2.53963e-13	6.04905e-11	20.4242
		S100A8	-2.11615	6.89963	-12.2121	2.75377e-13	6.48369e-11	20.3443
		LINC00567	-2.10766	6.56364	-11.6528	9.02081e-13	1.81159e-10	19.1716
		MZB1	-2.09496	7.31221	-11.0307	3.5285e-12	5.18443e-10	17.8205
		SAMD9L	-2.0864	6.99051	-10.5486	1.04919e-11	1.16314e-09	16.7391
		SERPINA3	-2.08192	7.46069	-10.0275	3.52338e-11	2.97008e-09	15.5351
		FAM3B	-2.04459	10.7228	-9.81365	5.85086e-11	4.32668e-09	15.0305
		HLA-DMA	-2.04163	5.62712	9.31008	1.97797e-10	1.19167e-08	13.8178
		ABCA12	-2.0084	10.2711	-9.05483	3.71433e-10	2.00222e-08	13.19
		IGSF6	-2.00584	7.19004	-8.96773	4.61448e-10	2.38695e-08	12.9737
		GPR18	-2.00417	7.54565	8.81722	6.7294e-10	3.28986e-08	12.5977
		CYP2C18	-1.99692	6.75705	-8.7376	8.22589e-10	3.86472e-08	12.3975
		TMEM163	-1.98748	8.30401	-8.7225	8.54592e-10	3.92921e-08	12.3595
		HLA-DMB	-1.98102	10.8526	-8.57805	1.23313e-09	5.32901e-08	11.9939
		MMRN1	-1.97644	9.174	-8.55868	1.29554e-09	5.51674e-08	11.9446
		IGLL3P	-1.96278	6.86058	-8.42705	1.81441e-09	7.35966e-08	11.6088
		CD52	-1.9354	9.72689	-8.40971	1.89702e-09	7.57401e-08	11.5643
		OGN	-1.90911	6.95913	-8.34455	2.24344e-09	8.57364e-08	11.3971
		S100A9	-1.90337	9.83417	-8.10262	4.2015e-09	1.41785e-07	10.7713
		CCL11	-1.89248	4.76075	-7.91445	6.87964e-09	2.14821e-07	10.2795
		MAST1	-1.89033	12.7624	-7.86956	7.74366e-09	2.36043e-07	10.1615
		APOL1	-1.88625	10.4691	-7.85876	7.96744e-09	2.40715e-07	10.1331
		APOL3	-1.88414	12.5274	-7.78401	9.70837e-09	2.84095e-07	9.936
		PI3	-1.87743	9.47531	-7.70552	1.19561e-08	3.39679e-07	9.7283
		C1QB	-1.87626	7.71636	-7.64073	1.42065e-08	3.91663e-07	9.55631
		RPL39L	-1.87076	10.0395	-7.63395	1.44657e-08	3.97205e-07	9.53828
		CD274	-1.86938	7.78734	-7.61836	1.50797e-08	4.10696e-07	9.49682
		GBP1	-1.86346	5.64819	7.50162	2.06077e-08	5.24382e-07	9.18538
		FAM26F	-1.85599	6.05116	7.49486	2.09851e-08	5.31346e-07	9.16728
		TMCO5B	-1.85387	6.76036	-7.41614	2.59291e-08	6.32299e-07	8.95634
		ACKR1	-1.85059	7.41238	-7.29805	3.56616e-08	8.05393e-07	8.63859
		LOC101928420	-1.84543	9.68505	-7.13096	5.61313e-08	1.16376e-06	8.18641
		TNFRSF17	-1.83363	11.0239	-7.12748	5.66671e-08	1.17368e-06	8.17694
		CECR1	-1.81073	5.17313	-7.05538	6.89852e-08	1.36928e-06	7.98091
		SLAMF7	-1.80878	6.41821	6.95972	8.9634e-08	1.7034e-06	7.71999
		LOC101929272	-1.78985	10.4099	-6.95579	9.06057e-08	1.71849e-06	7.70925
		SERPINB7	-1.78356	10.5948	-6.8953	1.06974e-07	1.98843e-06	7.54379
		CPA3	-1.7829	8.54027	-6.88035	1.11464e-07	2.05327e-06	7.50283
		RASGRP1	-1.7691	10.3076	-6.57336	2.60494e-07	4.14283e-06	6.65752
		ADAMDEC1	-1.76899	8.99808	-6.55061	2.77505e-07	4.36491e-06	6.59456
		CCL21	-1.7608	10.0446	-6.51714	3.04596e-07	4.70185e-06	6.50185
		VCAM1	-1.75853	9.38494	-6.44636	3.71026e-07	5.53943e-06	6.30554
		PLA2G7	-1.75715	7.85583	-6.29713	5.63179e-07	7.81582e-06	5.89045
		CASP1	-1.75212	7.1296	-6.23437	6.71586e-07	9.05646e-06	5.71542
		WARS	-1.74989	8.95089	-6.18528	7.70885e-07	1.00964e-05	5.57835
		LOC102723645	-1.74792	5.54161	-6.15991	8.27876e-07	1.07603e-05	5.50746
		GCKR	-1.74686	8.45012	-6.07422	1.05377e-06	1.31618e-05	5.26774
		C1QA	-1.74664	6.13774	6.05678	1.10687e-06	1.36915e-05	5.21891
		EGR2	-1.74151	8.82339	-6.01948	1.22966e-06	1.49486e-05	5.11442
		MGAM	-1.73948	9.06272	-6.01878	1.2321e-06	1.49693e-05	5.11245
		BATF2	-1.73116	7.66768	-6.01174	1.25683e-06	1.52426e-05	5.09272
		LOC101928255	-1.72656	6.84606	-6.00796	1.2703e-06	1.53515e-05	5.08213
		MMP12	-1.72523	5.22733	-5.9719	1.40644e-06	1.67595e-05	4.98104
		TRIM22	-1.7158	9.12135	-5.92232	1.61797e-06	1.87593e-05	4.84195
		ISG20	-1.71118	12.7421	-5.91626	1.64594e-06	1.90268e-05	4.82493
		CHI3L1	-1.70542	6.56914	5.87769	1.8357e-06	2.08671e-05	4.71664
		C19orf81	-1.70401	6.54219	5.83441	2.07498e-06	2.31376e-05	4.59507
		CD79A	-1.70097	6.58033	-5.81499	2.19229e-06	2.42478e-05	4.54051
		CPNE5	-1.70043	10.3037	-5.75731	2.58174e-06	2.7922e-05	4.37833
		LY96	-1.69455	9.32727	-5.74477	2.67519e-06	2.86904e-05	4.34307
		VIP	-1.68806	8.71533	-5.64401	3.56091e-06	3.62894e-05	4.05958
		LOC100507535	-1.68689	10.199	-5.64258	3.5754e-06	3.64189e-05	4.05556
		TPSB2	-1.6866	7.09765	-5.61443	3.8731e-06	3.89669e-05	3.97632
		PKHD1L1	-1.68167	11.0153	-5.60985	3.92384e-06	3.93807e-05	3.96342
		CD38	-1.67693	5.69079	-5.60745	3.9507e-06	3.95722e-05	3.95667
		FBXO6	-1.67621	9.42028	-5.56447	4.46407e-06	4.40897e-05	3.83566
		BLID	-1.67401	6.28392	-5.56197	4.49587e-06	4.43194e-05	3.82863
		FBXO43	-1.66922	8.69511	-5.51438	5.14752e-06	4.95853e-05	3.6946
		GBP2	-1.66793	11.2605	-5.45384	6.1151e-06	5.70149e-05	3.52412
		IGHM	-1.66747	9.96329	-5.44997	6.18284e-06	5.7512e-05	3.51321
		FAIM3	-1.66485	8.87307	-5.42196	6.69596e-06	6.13417e-05	3.43433
		UBE2L6	-1.66468	8.78344	-5.36897	7.78639e-06	6.98765e-05	3.28511
		HLA-DQB1	-1.66372	9.1593	-5.26399	1.05e-05	9.02192e-05	2.98957
		PSMB9	-1.66341	9.42349	-5.25962	1.06314e-05	9.11571e-05	2.97728
		GBP5	-1.65654	6.84821	-5.16263	1.40148e-05	0.000115346	2.70443
		IGLV1-44	-1.65547	9.25606	-5.1597	1.41324e-05	0.000115981	2.69619
		TNFSF13B	-1.65179	9.79388	-5.07432	1.80233e-05	0.000142106	2.45624
		P2RX5	-1.65156	10.0471	-5.05602	1.89876e-05	0.000148225	2.40485
		CD19	-1.63833	9.51948	-4.9938	2.26678e-05	0.000171401	2.23023
		IGK	-1.63719	7.70539	-4.9902	2.29011e-05	0.000172592	2.22014
		HLA-DPA1	-1.62324	8.27615	-4.8963	2.9916e-05	0.000215471	1.95698
		LAG3	-1.62214	10.1811	4.88691	3.07253e-05	0.000219908	1.93071
		TRBC1	-1.6216	10.3004	-4.87226	3.20319e-05	0.000227748	1.88973
		CD72	-1.61899	7.38049	-4.85552	3.3594e-05	0.000237207	1.84288
		GZMB	-1.61472	7.58753	-4.84761	3.43575e-05	0.000241931	1.82077
		ITM2A	-1.60501	8.08386	-4.82764	3.63636e-05	0.000252243	1.76495
		LOC643733	-1.60335	5.85621	4.81889	3.72799e-05	0.000257987	1.74047
		SECTM1	-1.60254	8.6893	-4.76194	4.38244e-05	0.000295505	1.58148
		IL10RA	-1.60047	7.55225	-4.72722	4.83629e-05	0.000320812	1.48466
		VSIG1	-1.59856	9.12697	-4.70444	5.15907e-05	0.000339862	1.42121
		IGKC	-1.59437	8.23854	4.65966	5.85743e-05	0.000377901	1.29658
		IRF1	-1.5933	7.29358	-4.6235	6.48921e-05	0.00041166	1.19608
		IPCEF1	-1.59003	7.44537	-4.62211	6.51469e-05	0.00041302	1.19224
		MMP9	-1.58907	5.49924	-4.60244	6.88769e-05	0.000432121	1.13764
		BTN3A3	-1.58798	9.28721	-4.56382	7.68278e-05	0.000473163	1.03054
		HLA-DRB1 /// HLA-DRB1	-1.5838	8.22756	-4.53938	8.2324e-05	0.00050069	0.962831
		GZMM	-1.58264	6.84063	-4.48933	9.48199e-05	0.000566101	0.824432
		GBP3	-1.58228	9.81343	-4.46967	0.000100227	0.000593537	0.770151
		SASH3	-1.58028	9.18794	-4.36473	0.000134681	0.000754183	0.481218
		CD27	-1.58024	10.4046	-4.30749	0.000158165	0.000866272	0.324253
		CCR7	-1.58017	10.1516	-4.30051	0.000161293	0.000881516	0.305142
		KYNU	-1.57951	6.49545	-4.29743	0.00016269	0.000888678	0.296724
		IGLL5	-1.57821	8.07659	4.27443	0.000173525	0.000938458	0.233815
		TAP1	-1.57747	9.00642	-4.24932	0.000186164	0.000993071	0.165244
		GPR183	-1.57702	6.89772	-4.19474	0.000216848	0.00112596	0.0165565
		SERPINB4	-1.56895	5.54709	4.18632	0.000222006	0.00114491	-0.00634303
		HLA-DRA	-1.5615	9.92781	-4.16734	0.000234078	0.00119453	-0.0579012
		C4BPB	-1.56126	8.91982	-4.15456	0.000242569	0.00123126	-0.0925869
		SIGLEC17P	-1.56098	4.99165	-4.1319	0.000258374	0.00129529	-0.154014
		PCDH19	-1.56097	9.08201	-4.12103	0.000266311	0.00132987	-0.183449
		SLA	-1.55781	7.80292	-4.04675	0.000327338	0.00157695	-0.383992
		NLRC5	-1.55595	6.1012	-4.03007	0.000342832	0.00163772	-0.428899
		FLRT3	-1.55356	7.61885	-4.00184	0.000370694	0.00174599	-0.50474
		CMPK2	-1.5513	9.34007	-3.97438	0.000399923	0.00186098	-0.578357
		P2RY10	-1.54833	8.4308	3.95098	0.000426598	0.00196856	-0.640956
		ANXA10	-1.54812	10.1269	-3.94667	0.000431704	0.00198988	-0.652487
		HCLS1	-1.54771	8.70916	-3.94061	0.000438983	0.00201798	-0.668689
		FCGR1B	-1.54701	7.9051	-3.90837	0.000479735	0.00217313	-0.754678
		LOC101927020	-1.53577	6.418	-3.90496	0.000484253	0.00219021	-0.763753
		INSC	-1.53293	5.91785	3.84404	0.000572413	0.00252049	-0.92557
		COL23A1	-1.52656	8.96726	-3.83227	0.000591166	0.00258363	-0.956731
		LAX1	-1.52566	7.45309	-3.78281	0.000676745	0.00288741	-1.08732
		CCL23	-1.52274	8.02606	-3.76761	0.00070539	0.00299404	-1.12733
		LINC01312	-1.52136	8.91645	-3.70078	0.000846006	0.00348965	-1.30258
		FGR	-1.5205	7.45088	-3.62248	0.00104557	0.00416695	-1.50636
		RSAD2	-1.51956	10.1147	-3.59574	0.00112367	0.00442897	-1.57558
		LAMP3	-1.51825	10.8619	-3.58784	0.00114779	0.00450324	-1.59597
		XDH	-1.51795	8.1813	-3.55105	0.00126696	0.00487646	-1.69077
		CD70	-1.51768	8.23807	-3.54992	0.00127084	0.00488677	-1.69369
		ADTRP	-1.51724	8.85966	-3.54468	0.00128878	0.00494648	-1.70714
		PNOC	-1.51628	10.1484	3.51676	0.00138877	0.00527775	-1.77876
		IGHV1-69	-1.51479	9.82018	-3.51286	0.00140332	0.0053248	-1.78875
		FCER1G	-1.51404	7.35325	3.50542	0.0014315	0.00540973	-1.80779
		LOC100507516	-1.51364	10.8209	-3.46349	0.00160076	0.00594451	-1.91475
		EVI2B	-1.51311	7.39858	3.45978	0.00161664	0.00599047	-1.9242
		RNF215	-1.51305	9.35072	-3.45385	0.00164231	0.00607536	-1.93926
		ALDH3A1	-1.51161	7.5363	-3.39476	0.00192079	0.00690512	-2.08888
		SLAMF8	-1.50795	8.7288	-3.35408	0.00213837	0.00757107	-2.19121
		MEP1B	-1.50668	8.77093	-3.35338	0.0021423	0.00758171	-2.19296
		FAM49A	-1.50429	9.90477	-3.31573	0.00236499	0.00824308	-2.28714
		WNT8A	-1.5038	12.375	-3.2812	0.00258869	0.00889412	-2.37309
		CLDN18	-1.50288	8.55217	-3.26921	0.00267101	0.00911275	-2.40283
		TCIRG1	-1.50279	9.50561	-3.24066	0.00287727	0.00970013	-2.47346
		ZNF623	1.51227	7.7402	-3.18998	0.00328142	0.0107805	-2.59806
		HSPA4L	1.53593	7.56667	-3.16802	0.00347293	0.0112705	-2.65175
		CTTNBP2	1.57143	11.6262	-3.15373	0.00360325	0.0116253	-2.68659
		GGH	1.58019	5.22873	-3.09097	0.00423277	0.0132941	-2.83865
		SATB2	1.59811	9.94506	-3.06171	0.0045608	0.0140995	-2.909
		EPHX4	1.61927	7.02356	3.03994	0.00482037	0.0147594	-2.96111
		LOC729680	1.6217	6.03295	3.03658	0.00486176	0.0148582	-2.96916
		CCDC113	1.6322	8.21651	-3.03394	0.00489442	0.0149496	-2.97545
		ZNRF3	1.63675	10.5687	2.99271	0.00543262	0.0163265	-3.0735
		CGREF1	1.63871	8.02294	-2.96849	0.00577441	0.017189	-3.13075
		CKB	1.64421	7.86321	-2.93456	0.00628765	0.0184309	-3.21053
		CKMT2	1.701	11.6736	-2.87814	0.00723767	0.0206652	-3.34208
		LOC101060264	1.7022	7.18132	-2.84688	0.00782052	0.0220079	-3.41432
		PNLIPRP2	1.72413	10.004	-2.81132	0.00853723	0.0235874	-3.49595
		LGR5	1.72917	5.92685	2.78956	0.00900557	0.0246519	-3.5456
		RNF128	1.74369	5.74551	2.76536	0.00955477	0.0258581	-3.60055
		CEL	1.75242	10.6981	-2.71044	0.0109195	0.0288351	-3.7242
		IL24	1.90529	6.38708	-2.63253	0.0131692	0.0336776	-3.897
		IYD	1.94045	8.41425	-2.61154	0.0138451	0.0350603	-3.94302
		ZNF850	2.08027	9.76036	-2.60282	0.0141353	0.0356585	-3.96207
		CRNDE	2.21243	6.64882	2.5685	0.0153325	0.0380186	-4.03664
		VLDLR	2.36415	7.22202	-2.53104	0.0167459	0.0408945	-4.11732
		CLDN8	2.75665	6.72346	-2.49936	0.0180337	0.0433368	-4.18494
		ESM1	2.95155	11.6675	-2.43757	0.0208108	0.0488172	-4.3152
